# Supplementary material for: Spatially explicit action research for coastal fisheries management
Source: PLoS One. 2018 Jul 11;13(7):e0199841. doi: 10.1371/journal.pone.0199841 (PMC6040741; doi:10.1371/journal.pone.0199841)
Supplement: S1 Table — (CSV) [file pone.0199841.s002.csv]

Attribute	Description
place	Place of origin of fishing boat i.e., fishing village or harbour from the respective district or state.
date_start	Date of fishing
region	state of origin i.e., Pondicherry or Tamil Nadu
long	Longitude (x coordinate)
lat	Latitude (y coordinate)
depth_m	Depth of the substrate (m)
shoredist_	Distance to shore (km)
fishery	Fishery defined by gear
net_type	Type of gear
mesh1mm	Mesh size (mm)
crew_size	No. of crew
boat_type1	Boat type 1
no_boats1	No. of boats
boat_type2	Boat type 2
no_boats2	No. of boats
tot_boats	Total number of boats
boat_lengt	Length of boat type 1
motor_hp1	Motor HP of boat type 1
substrate	Type of bottom substrate
catchwt_kg	Catch weight (kg)
target_cat	Target catch
survey_mon	Survey months
no_days	No. of fishing days
CraftClass	Class of fishing sector i.e., artisanal/traditional, motorized and mechanized
