# Supplementary material for: Spatially explicit action research for coastal fisheries management
Source: PLoS One. 2018 Jul 11;13(7):e0199841. doi: 10.1371/journal.pone.0199841 (PMC6040741; doi:10.1371/journal.pone.0199841)
Supplement: S1 File — (ZIP) [file pone.0199841.s003.zip]

Archive with 4 entries (4 files):
- CodeDocumentation.html
- Datasets.zip
- FisheriesMappingScript.R
- grassdata.zip
