# Supplementary material for: Spatially explicit action research for coastal fisheries management
Source: PLoS One. 2018 Jul 11;13(7):e0199841. doi: 10.1371/journal.pone.0199841 (PMC6040741; doi:10.1371/journal.pone.0199841)
Supplement: S2 File — (CSV) [file pone.0199841.s004.csv]

ID	slno	place	date_start	region	long	lat	depth_m	shoredist_	fishery	net_type	mesh1mm	crew_size	boat_type1	no_boats1	boat_type2	no_boats2	tot_boats	boat_lengt	motor_hp1	substrate	catchwt_kg	target_cat	survey_mon	no_days	CraftClass
1	1	Pondicherry_harbour	15. Jun. 2012	Pondicherry	80.05305	11.96781	55.6	21.11	Trawl	multitrawl	20	6	Trawl	1	na	0	1	50	472	RockClay	0	Soleidae	5	1	Mechanised
2	1	Pondicherry_harbour	15. Jun. 2012	Pondicherry	80.088	12.04995	56.14	19.53	Trawl	multitrawl	40	6	Trawl	1	na	0	1	50	472	RockClay	0	Clupeidae	5	1	Mechanised
3	1	Pondicherry_harbour	15. Jun. 2012	Pondicherry	80.08806	12.05016	55.6	19.53	Trawl	multitrawl	20	6	Trawl	1	na	0	1	50	472	RockClay	0	Portunidae	5	1	Mechanised
4	1	Pondicherry_harbour	15. Jun. 2012	Pondicherry	80.07305	12.0142	55.96	20.23	Trawl	multitrawl	20	6	Trawl	1	na	0	1	50	472	RockClay	0	Clupeidae	5	1	Mechanised
5	1	Pondicherry_harbour	15. Jun. 2012	Pondicherry	80.09356	12.07601	56.88	18.43	Trawl	multitrawl	20	6	Trawl	1	na	0	1	50	472	RockClay	0	Clupeidae	2	1	Mechanised
6	1	Pondicherry_harbour	15. Jun. 2012	Pondicherry	80.08385	12.08308	57.06	17.12	Trawl	multitrawl	20	6	Trawl	1	na	0	1	50	472	RockClay	1200	Portunidae	5	1	Mechanised
7	2	Pondicherry_harbour	18. Jun. 2012	Pondicherry	79.95321	11.8677	40.42	13.79	Trawl	multitrawl	20	6	Trawl	1	na	0	1	42	72	Clay	0	Sillaginidae	5	1	Mechanised
8	2	Pondicherry_harbour	18. Jun. 2012	Pondicherry	79.98085	11.93445	33.28	15.31	Trawl	multitrawl	20	6	Trawl	1	na	0	1	42	72	Clay	0	Sillaginidae	5	1	Mechanised
9	2	Pondicherry_harbour	18. Jun. 2012	Pondicherry	79.9912	11.9518	33.65	15.72	Trawl	multitrawl	20	6	Trawl	1	na	0	1	42	72	SandClay	250	Sillaginidae	5	1	Mechanised
10	2	Pondicherry_harbour	18. Jun. 2012	Pondicherry	80.01991	11.98033	34.93	17.25	Trawl	multitrawl	20	6	Trawl	1	na	0	1	42	72	RockClay	0	Clupeidae	1	1	Mechanised
11	2	Pondicherry_harbour	18. Jun. 2012	Pondicherry	80.03265	12.01066	35.48	16.78	Trawl	multitrawl	20	6	Trawl	1	na	0	1	42	72	RockClay	0	Scombridae	9	1	Mechanised
12	2	Pondicherry_harbour	18. Jun. 2012	Pondicherry	80.03101	12.00426	35.48	16.98	Trawl	multitrawl	20	6	Trawl	1	na	0	1	42	72	RockClay	0	Clupeidae	9	1	Mechanised
13	2	Pondicherry_harbour	18. Jun. 2012	Pondicherry	80.0349	12.01831	35.11	16.51	Trawl	multitrawl	20	6	Trawl	1	na	0	1	42	72	RockClay	0	Clupeidae	9	1	Mechanised
14	2	Pondicherry_harbour	18. Jun. 2012	Pondicherry	80.04286	12.0331	35.48	16.34	Trawl	multitrawl	20	6	Trawl	1	na	0	1	42	72	RockClay	0	Soleidae	5	1	Mechanised
15	2	Pondicherry_harbour	18. Jun. 2012	Pondicherry	80.01845	11.9873	33.83	16.79	Trawl	multitrawl	20	6	Trawl	1	na	0	1	42	72	RockClay	0	Cynoglossidae	5	1	Mechanised
16	2	Pondicherry_harbour	18. Jun. 2012	Pondicherry	80.01275	12.0023	30.18	15.37	Trawl	multitrawl	20	6	Trawl	1	na	0	1	42	72	RockClay	0	Cynoglossidae	5	1	Mechanised
17	2	Pondicherry_harbour	18. Jun. 2012	Pondicherry	80.01815	12.01561	29.63	15.14	Trawl	multitrawl	20	6	Trawl	1	na	0	1	42	72	RockClay	0	Scombridae	9	1	Mechanised
18	2	Pondicherry_harbour	18. Jun. 2012	Pondicherry	80.03353	12.02096	29.63	16.23	Trawl	multitrawl	20	6	Trawl	1	na	0	1	42	72	RockClay	300	Scombridae	9	1	Mechanised
19	3	Pondicherry_harbour	20. Jun. 2012	Pondicherry	79.90885	11.88573	60.72	8.59	Trawl	multitrawl	20	6	Trawl	1	na	0	1	50	472	RockClay	0	Clupeidae	9	1	Mechanised
20	3	Pondicherry_harbour	20. Jun. 2012	Pondicherry	80.7738	12.03978	62.36	81.94	Trawl	multitrawl	20	6	Trawl	1	na	0	1	50	472	RockClay	0	Clupeidae	9	1	Mechanised
21	3	Pondicherry_harbour	20. Jun. 2012	Pondicherry	80.07691	12.04051	62.54	19.08	Trawl	multitrawl	20	6	Trawl	1	na	0	1	50	472	RockClay	0	Leiognathidae	1	1	Mechanised
22	3	Pondicherry_harbour	20. Jun. 2012	Pondicherry	80.04813	11.94938	62.54	21.5	Trawl	multitrawl	20	6	Trawl	1	na	0	1	50	472	RockClay	0	Leiognathidae	1	1	Mechanised
23	3	Pondicherry_harbour	20. Jun. 2012	Pondicherry	80.04873	11.95015	62.54	21.52	Trawl	multitrawl	20	6	Trawl	1	na	0	1	50	472	RockClay	0	Clupeidae	1	1	Mechanised
24	3	Pondicherry_harbour	20. Jun. 2012	Pondicherry	80.08258	11.99558	62.36	22.22	Trawl	multitrawl	20	6	Trawl	1	na	0	1	50	472	RockClay	0	Belonidae	1	1	Mechanised
25	3	Pondicherry_harbour	20. Jun. 2012	Pondicherry	80.08285	11.99673	62.36	22.18	Trawl	multitrawl	20	6	Trawl	1	na	0	1	50	472	RockClay	0	Clupeidae	1	1	Mechanised
26	3	Pondicherry_harbour	20. Jun. 2012	Pondicherry	80.17671	12.31833	44.26	11.23	Trawl	multitrawl	20	6	Trawl	1	na	0	1	50	472	RockClay	0	Clupeidae	1	1	Mechanised
27	3	Pondicherry_harbour	20. Jun. 2012	Pondicherry	80.26033	12.46231	44.26	11.32	Trawl	multitrawl	20	6	Trawl	1	na	0	1	50	472	RockClay	0	Clupeidae	1	1	Mechanised
28	3	Pondicherry_harbour	20. Jun. 2012	Pondicherry	80.16105	12.3614	44.26	6.89	Trawl	multitrawl	20	6	Trawl	1	na	0	1	50	472	RockClay	0	Clupeidae	1	1	Mechanised
29	3	Pondicherry_harbour	20. Jun. 2012	Pondicherry	79.85765	11.90838	40.6	2.77	Trawl	multitrawl	20	6	Trawl	1	na	0	1	50	472	RockClay	1000	Clupeidae	1	1	Mechanised
30	4	Pondicherry_harbour	24. Jun. 2012	Pondicherry	79.9524	11.96341	23.96	11.33	Trawl	multitrawl	20	5	Trawl	1	na	0	1	44	72	RockClay	0	Clupeidae	1	1	Mechanised
31	4	Pondicherry_harbour	24. Jun. 2012	Pondicherry	79.95294	11.96513	23.04	11.31	Trawl	multitrawl	20	5	Trawl	1	na	0	1	44	72	RockClay	0	Clupeidae	1	1	Mechanised
32	4	Pondicherry_harbour	24. Jun. 2012	Pondicherry	79.95325	11.96606	23.41	11.3	Trawl	multitrawl	20	5	Trawl	1	na	0	1	44	72	RockClay	0	Clupeidae	1	1	Mechanised
34	4	Pondicherry_harbour	24. Jun. 2012	Pondicherry	80.03111	11.91895	55.23	21.04	Trawl	multitrawl	20	5	Trawl	1	na	0	1	44	72	SandClay	0	Clupeidae	1	1	Mechanised
35	4	Pondicherry_harbour	24. Jun. 2012	Pondicherry	80.0311	11.91971	52.12	21.02	Trawl	multitrawl	20	5	Trawl	1	na	0	1	44	72	SandClay	200	Clupeidae	1	1	Mechanised
36	4	Pondicherry_harbour	24. Jun. 2012	Pondicherry	79.8994	11.90795	53.4	7.3	Trawl	multitrawl	20	5	Trawl	1	na	0	1	44	72	SandClay	0	Cynoglossidae	1	1	Mechanised
37	4	Pondicherry_harbour	24. Jun. 2012	Pondicherry	79.90038	11.90871	51.76	7.38	Trawl	multitrawl	20	5	Trawl	1	na	0	1	44	72	SandClay	200	Cynoglossidae	1	1	Mechanised
38	4	Pondicherry_harbour	24. Jun. 2012	Pondicherry	80.05513	11.9862	40.05	20.25	Trawl	multitrawl	20	5	Trawl	1	na	0	1	44	72	RockClay	0	Clupeidae	1	1	Mechanised
39	4	Pondicherry_harbour	24. Jun. 2012	Pondicherry	79.98235	11.90035	40.05	16.3	Trawl	multitrawl	20	5	Trawl	1	na	0	1	44	72	RockClay	0	Clupeidae	1	1	Mechanised
40	4	Pondicherry_harbour	24. Jun. 2012	Pondicherry	80.00008	11.92503	39.68	17.61	Trawl	multitrawl	20	5	Trawl	1	na	0	1	44	72	RockClay	250	Clupeidae	1	1	Mechanised
41	5	Pondicherry_harbour	26. Jun. 2012	Pondicherry	80.01676	11.87713	60.35	20.31	Trawl	multitrawl	20	6	Trawl	1	na	0	1	42	72	RockClay	0	Clupeidae	1	1	Mechanised
42	5	Pondicherry_harbour	26. Jun. 2012	Pondicherry	80.02926	11.86661	91.44	21.86	Trawl	multitrawl	20	6	Trawl	1	na	0	1	42	72	Clay	0	Clupeidae	1	1	Mechanised
43	5	Pondicherry_harbour	26. Jun. 2012	Pondicherry	80.03933	11.86938	100.58	22.88	Trawl	multitrawl	20	6	Trawl	1	na	0	1	42	72	Clay	0	Clupeidae	1	1	Mechanised
44	5	Pondicherry_harbour	26. Jun. 2012	Pondicherry	80.0456	11.88625	82.3	23.31	Trawl	multitrawl	20	6	Trawl	1	na	0	1	42	72	Clay	0	Hemiramphidae	1	1	Mechanised
45	5	Pondicherry_harbour	26. Jun. 2012	Pondicherry	80.05131	11.89846	82.3	23.72	Trawl	multitrawl	20	6	Trawl	1	na	0	1	42	72	Clay	0	Clupeidae	1	1	Mechanised
46	5	Pondicherry_harbour	26. Jun. 2012	Pondicherry	80.05453	11.90665	82.3	23.88	Trawl	multitrawl	20	6	Trawl	1	na	0	1	42	72	Clay	450	Clupeidae	1	1	Mechanised
47	6	Pondicherry_harbour	25. Jun. 2012	Pondicherry	80.27146	12.40508	45.72	14.31	Trawl	multitrawl	20	6	Trawl	1	na	0	1	50	472	RockClay	0	Clupeidae	1	1	Mechanised
48	6	Pondicherry_harbour	25. Jun. 2012	Pondicherry	80.26978	12.37735	49.19	15.65	Trawl	multitrawl	20	6	Trawl	1	na	0	1	50	472	RockClay	0	Clupeidae	1	1	Mechanised
49	6	Pondicherry_harbour	25. Jun. 2012	Pondicherry	80.29591	12.43619	49.38	15.64	Trawl	multitrawl	20	6	Trawl	1	na	0	1	50	472	RockClay	0	Clupeidae	1	1	Mechanised
50	6	Pondicherry_harbour	25. Jun. 2012	Pondicherry	80.16557	12.4499	9.88	1.81	Trawl	multitrawl	20	6	Trawl	1	na	0	1	50	472	RockClay	0	Clupeidae	1	1	Mechanised
51	6	Pondicherry_harbour	25. Jun. 2012	Pondicherry	80.11177	12.37884	10.24	1.53	Trawl	multitrawl	20	6	Trawl	1	na	0	1	50	472	RockClay	0	Clupeidae	1	1	Mechanised
52	6	Pondicherry_harbour	25. Jun. 2012	Pondicherry	80.14533	12.32465	21.76	8.23	Trawl	multitrawl	20	6	Trawl	1	na	0	1	50	472	RockClay	0	Scorpaenidae	1	1	Mechanised
53	6	Pondicherry_harbour	25. Jun. 2012	Pondicherry	80.07029	12.20413	24.32	8.72	Trawl	multitrawl	20	6	Trawl	1	na	0	1	50	472	RockClay	0	Scorpaenidae	1	1	Mechanised
54	6	Pondicherry_harbour	25. Jun. 2012	Pondicherry	80.09718	12.24112	25.79	9.35	Trawl	multitrawl	20	6	Trawl	1	na	0	1	50	472	RockClay	0	Clupeidae	1	1	Mechanised
55	6	Pondicherry_harbour	25. Jun. 2012	Pondicherry	80.12419	12.23494	34.02	12.28	Trawl	multitrawl	20	6	Trawl	1	na	0	1	50	472	RockClay	0	Clupeidae	1	1	Mechanised
56	6	Pondicherry_harbour	25. Jun. 2012	Pondicherry	80.13412	12.33909	18.11	6.26	Trawl	multitrawl	20	6	Trawl	1	na	0	1	50	472	RockClay	0	Clupeidae	1	1	Mechanised
57	6	Pondicherry_harbour	25. Jun. 2012	Pondicherry	80.29675	12.19744	88.15	29.87	Trawl	multitrawl	20	6	Trawl	1	na	0	1	50	472	RockClay	0	Clupeidae	1	1	Mechanised
58	6	Pondicherry_harbour	25. Jun. 2012	Pondicherry	80.3016	12.20538	85.95	29.67	Trawl	multitrawl	20	6	Trawl	1	na	0	1	50	472	RockClay	0	Clupeidae	1	1	Mechanised
59	6	Pondicherry_harbour	25. Jun. 2012	Pondicherry	80.27741	12.18476	74.43	29.09	Trawl	multitrawl	20	6	Trawl	1	na	0	1	50	472	RockClay	0	Clupeidae	1	1	Mechanised
60	6	Pondicherry_harbour	25. Jun. 2012	Pondicherry	80.05528	11.96078	52.3	21.65	Trawl	multitrawl	20	6	Trawl	1	na	0	1	50	472	RockClay	0	Clupeidae	1	1	Mechanised
61	6	Pondicherry_harbour	25. Jun. 2012	Pondicherry	80.08347	12.03723	53.4	19.88	Trawl	multitrawl	20	6	Trawl	1	na	0	1	50	472	RockClay	0	Clupeidae	1	1	Mechanised
62	6	Pondicherry_harbour	25. Jun. 2012	Pondicherry	80.08745	12.0495	55.78	19.51	Trawl	multitrawl	20	6	Trawl	1	na	0	1	50	472	RockClay	0	Clupeidae	1	1	Mechanised
63	6	Pondicherry_harbour	25. Jun. 2012	Pondicherry	80.08752	12.058	61.45	18.99	Trawl	multitrawl	20	6	Trawl	1	na	0	1	50	472	RockClay	0	Clupeidae	1	1	Mechanised
64	6	Pondicherry_harbour	25. Jun. 2012	Pondicherry	80.08724	12.05934	61.81	18.88	Trawl	multitrawl	20	6	Trawl	1	na	0	1	50	472	RockClay	0	Clupeidae	1	1	Mechanised
65	6	Pondicherry_harbour	25. Jun. 2012	Pondicherry	80.09969	12.08023	103.69	18.75	Trawl	multitrawl	20	6	Trawl	1	na	0	1	50	472	RockClay	1800	Clupeidae	1	1	Mechanised
66	7	Cuddalore_harbour	28. Jun. 2012	Cuddalore	79.88396	11.63555	31.09	12.92	Ringseine	ring	20	40	Vallam	1	frp	5	6	72	472	SandClay	1000	Clupeidae	1	1	Mechanised
67	7	Cuddalore_harbour	28. Jun. 2012	Cuddalore	79.95509	11.73833	53.77	17.86	Ringseine	ring	110	40	Vallam	1	frp	5	6	72	472	SandClay	0	Clupeidae	1	1	Mechanised
68	7	Cuddalore_harbour	28. Jun. 2012	Cuddalore	79.96822	11.77614	62.18	18.61	Ringseine	ring	110	40	Vallam	1	frp	5	6	72	472	SandClay	0	Clupeidae	1	1	Mechanised
69	7	Cuddalore_harbour	28. Jun. 2012	Cuddalore	79.96818	11.76025	65.84	18.92	Ringseine	ring	110	40	Vallam	1	frp	5	6	72	472	SandClay	1700	Clupeidae	1	1	Mechanised
70	8	Pondicherry_harbour	3. Jul. 2012	Pondicherry	80.00231	11.96408	31.46	16.29	Trawl	multitrawl	20	5	Trawl	1	na	0	1	44	72	RockClay	0	Clupeidae	1	1	Mechanised
71	8	Pondicherry_harbour	3. Jul. 2012	Pondicherry	79.99943	11.95752	30.72	16.3	Trawl	multitrawl	20	5	Trawl	1	na	0	1	44	72	RockClay	0	Clupeidae	2	1	Mechanised
72	8	Pondicherry_harbour	3. Jul. 2012	Pondicherry	79.99265	11.94126	31.27	16.3	Trawl	multitrawl	20	5	Trawl	1	na	0	1	44	72	RockClay	300	Clupeidae	1	1	Mechanised
73	9	Pondicherry_harbour	3. Jul. 2012	Pondicherry	79.98809	11.89845	47.91	16.95	Trawl	multitrawl	20	6	Trawl	1	na	0	1	42	72	SandClay	0	Clupeidae	1	1	Mechanised
74	9	Pondicherry_harbour	3. Jul. 2012	Pondicherry	80.00485	11.92507	40.97	18.11	Trawl	multitrawl	20	6	Trawl	1	na	0	1	42	72	Sandy	0	Clupeidae	1	1	Mechanised
75	9	Pondicherry_harbour	3. Jul. 2012	Pondicherry	80.01574	11.943	42.25	18.57	Trawl	multitrawl	20	6	Trawl	1	na	0	1	42	72	RockClay	0	Clupeidae	1	1	Mechanised
76	9	Pondicherry_harbour	3. Jul. 2012	Pondicherry	80.02253	11.9516	44.26	18.86	Trawl	multitrawl	20	6	Trawl	1	na	0	1	42	72	RockClay	0	Clupeidae	1	1	Mechanised
77	9	Pondicherry_harbour	3. Jul. 2012	Pondicherry	80.0285	11.96462	44.99	18.83	Trawl	multitrawl	20	6	Trawl	1	na	0	1	42	72	RockClay	300	Clupeidae	1	1	Mechanised
78	9	Pondicherry_harbour	3. Jul. 2012	Pondicherry	80.0486	12.03059	40.42	17.01	Trawl	multitrawl	20	6	Trawl	1	na	0	1	42	72	RockClay	0	Clupeidae	1	1	Mechanised
79	9	Pondicherry_harbour	3. Jul. 2012	Pondicherry	80.081	12.05108	41.33	18.83	Trawl	multitrawl	20	6	Trawl	1	na	0	1	42	72	RockClay	250	Clupeidae	1	1	Mechanised
80	10	Pondicherry_harbour	6. Jul. 2012	Pondicherry	80.03278	11.93748	41.15	20.52	Trawl	multitrawl	20	6	Trawl	1	na	0	1	50	472	RockClay	0	Clupeidae	1	1	Mechanised
81	10	Pondicherry_harbour	6. Jul. 2012	Pondicherry	80.03893	11.96015	41.15	20.07	Trawl	multitrawl	20	6	Trawl	1	na	0	1	50	472	RockClay	0	Clupeidae	2	1	Mechanised
82	10	Pondicherry_harbour	6. Jul. 2012	Pondicherry	80.05188	11.96333	47.91	21.19	Trawl	multitrawl	20	6	Trawl	1	na	0	1	50	472	RockClay	0	Clupeidae	2	1	Mechanised
83	10	Pondicherry_harbour	6. Jul. 2012	Pondicherry	79.98108	12.1237	49.56	5.32	Trawl	multitrawl	20	6	Trawl	1	na	0	1	50	472	RockClay	0	Clupeidae	2	1	Mechanised
84	10	Pondicherry_harbour	6. Jul. 2012	Pondicherry	79.95608	12.09495	42.06	4.71	Trawl	multitrawl	20	6	Trawl	1	na	0	1	50	472	RockClay	0	Clupeidae	2	1	Mechanised
85	10	Pondicherry_harbour	6. Jul. 2012	Pondicherry	80.03455	12.06925	24.14	13.48	Trawl	multitrawl	20	6	Trawl	1	na	0	1	50	472	RockClay	0	Clupeidae	2	1	Mechanised
86	10	Pondicherry_harbour	6. Jul. 2012	Pondicherry	80.02532	12.08524	23.41	11.69	Trawl	multitrawl	20	6	Trawl	1	na	0	1	50	472	RockClay	0	Clupeidae	2	1	Mechanised
87	10	Pondicherry_harbour	6. Jul. 2012	Pondicherry	80.00745	12.0311	24.14	13.24	Trawl	multitrawl	20	6	Trawl	1	na	0	1	50	472	RockClay	0	Clupeidae	2	1	Mechanised
88	10	Pondicherry_harbour	6. Jul. 2012	Pondicherry	80.00127	12.01406	25.97	13.63	Trawl	multitrawl	20	6	Trawl	1	na	0	1	50	472	RockClay	0	Clupeidae	2	1	Mechanised
89	10	Pondicherry_harbour	6. Jul. 2012	Pondicherry	79.9631	11.99648	24.14	10.89	Trawl	multitrawl	20	6	Trawl	1	na	0	1	50	472	RockClay	0	Clupeidae	2	1	Mechanised
90	10	Pondicherry_harbour	6. Jul. 2012	Pondicherry	79.97464	11.94807	49.38	14.2	Trawl	multitrawl	20	6	Trawl	1	na	0	1	50	472	RockClay	0	Clupeidae	2	1	Mechanised
91	10	Pondicherry_harbour	6. Jul. 2012	Pondicherry	80.04813	12.10801	48.46	12.36	Trawl	multitrawl	20	6	Trawl	1	na	0	1	50	472	RockClay	0	Clupeidae	2	1	Mechanised
92	10	Pondicherry_harbour	6. Jul. 2012	Pondicherry	80.03937	12.08905	44.26	12.72	Trawl	multitrawl	20	6	Trawl	1	na	0	1	50	472	RockClay	0	Clupeidae	2	1	Mechanised
93	10	Pondicherry_harbour	6. Jul. 2012	Pondicherry	79.94009	11.97574	35.11	9.58	Trawl	multitrawl	20	6	Trawl	1	na	0	1	50	472	RockClay	0	Clupeidae	1	1	Mechanised
94	10	Pondicherry_harbour	6. Jul. 2012	Pondicherry	79.95834	11.9733	40.6	11.51	Trawl	multitrawl	20	6	Trawl	1	na	0	1	50	472	RockClay	0	Clupeidae	2	1	Mechanised
95	10	Pondicherry_harbour	6. Jul. 2012	Pondicherry	79.94466	11.98475	38.77	9.63	Trawl	multitrawl	20	6	Trawl	1	na	0	1	50	472	RockClay	0	Clupeidae	2	1	Mechanised
96	10	Pondicherry_harbour	6. Jul. 2012	Pondicherry	80.07534	12.03621	40.6	19.18	Trawl	multitrawl	20	6	Trawl	1	na	0	1	50	472	RockClay	0	Clupeidae	2	1	Mechanised
97	10	Pondicherry_harbour	6. Jul. 2012	Pondicherry	80.07533	12.03631	44.26	19.17	Trawl	multitrawl	20	6	Trawl	1	na	0	1	50	472	RockClay	0	Clupeidae	2	1	Mechanised
98	10	Pondicherry_harbour	6. Jul. 2012	Pondicherry	79.9621	11.95747	46.09	12.55	Trawl	multitrawl	20	6	Trawl	1	na	0	1	50	472	RockClay	0	Clupeidae	2	1	Mechanised
99	10	Pondicherry_harbour	6. Jul. 2012	Pondicherry	79.97542	11.94642	46.82	14.35	Trawl	multitrawl	20	6	Trawl	1	na	0	1	50	472	RockClay	0	Clupeidae	2	1	Mechanised
100	10	Pondicherry_harbour	6. Jul. 2012	Pondicherry	79.92206	11.87393	45.35	10.35	Trawl	multitrawl	20	6	Trawl	1	na	0	1	50	472	RockClay	15000	Clupeidae	2	1	Mechanised
101	11	Cuddalore_harbour	28. Jun. 2012	Cuddalore	79.88396	11.63555	31.09	12.92	Ringseine	ring	40	40	Vallam	1	frp	8	9	72	472	SandClay	1500	Clupeidae	2	1	Mechanised
102	11	Cuddalore_harbour	28. Jun. 2012	Cuddalore	79.95509	11.73833	53.77	17.86	Ringseine	ring	40	40	Vallam	1	frp	8	9	72	472	SandClay	0	Clupeidae	2	1	Mechanised
103	11	Cuddalore_harbour	28. Jun. 2012	Cuddalore	79.96822	11.77614	55.23	18.61	Ringseine	ring	40	40	Vallam	1	frp	8	9	72	472	SandClay	0	Clupeidae	2	1	Mechanised
104	11	Cuddalore_harbour	28. Jun. 2012	Cuddalore	79.96818	11.76025	54.13	18.92	Ringseine	ring	40	40	Vallam	1	frp	8	9	72	472	SandClay	3000	Clupeidae	2	1	Mechanised
105	11	Cuddalore_harbour	28. Jun. 2012	Cuddalore	79.96361	11.72814	50.84	19.02	Ringseine	ring	40	40	Vallam	1	frp	8	9	72	472	SandClay	2000	Clupeidae	2	1	Mechanised
106	11	Cuddalore_harbour	28. Jun. 2012	Cuddalore	79.99072	11.77459	59.25	21.02	Ringseine	ring	40	40	Vallam	1	frp	8	9	72	472	SandClay	0	Clupeidae	2	1	Mechanised
107	11	Cuddalore_harbour	28. Jun. 2012	Cuddalore	79.86868	11.68883	24.69	9.5	Ringseine	ring	40	40	Vallam	1	frp	8	9	72	472	SandClay	1500	Clupeidae	2	1	Mechanised
108	11	Cuddalore_harbour	28. Jun. 2012	Cuddalore	79.95497	11.71822	47.18	18.38	Ringseine	ring	40	40	Vallam	1	frp	8	9	72	472	RockClay	0	Clupeidae	2	1	Mechanised
109	11	Cuddalore_harbour	28. Jun. 2012	Cuddalore	79.9493	11.71924	46.63	17.76	Ringseine	ring	40	40	Vallam	1	frp	8	9	72	472	RockClay	2500	Clupeidae	2	1	Mechanised
110	11	Cuddalore_harbour	28. Jun. 2012	Cuddalore	79.9202	11.7375	36.39	14.19	Ringseine	ring	40	40	Vallam	1	frp	8	9	72	472	SandClay	0	Clupeidae	2	1	Mechanised
111	11	Cuddalore_harbour	28. Jun. 2012	Cuddalore	79.90445	11.62236	38.22	15.41	Ringseine	ring	40	40	Vallam	1	frp	8	9	72	472	SandClay	1500	Clupeidae	2	1	Mechanised
112	11	Cuddalore_harbour	28. Jun. 2012	Cuddalore	79.91708	11.65129	41.33	15.77	Ringseine	ring	40	40	Vallam	1	frp	8	9	72	472	SandClay	0	Clupeidae	2	1	Mechanised
113	11	Cuddalore_harbour	28. Jun. 2012	Cuddalore	79.92377	11.61709	9.14	17.58	Ringseine	ring	40	40	Vallam	1	frp	8	9	72	472	Sandy	0	Clupeidae	2	1	Mechanised
114	11	Cuddalore_harbour	28. Jun. 2012	Cuddalore	79.86087	11.6354	23.59	10.47	Ringseine	ring	40	40	Vallam	1	frp	8	9	72	472	SandClay	2000	Clupeidae	2	1	Mechanised
115	12	Pondicherry_harbour	1. Jul. 2012	Pondicherry	79.92241	11.88552	14.63	10.04	Ringseine	ring	22	45	Vallam	1	frp	10	11	72	472	SandClay	0	Clupeidae	2	1	Mechanised
116	12	Pondicherry_harbour	1. Jul. 2012	Pondicherry	79.92738	11.90365	16.46	10.34	Ringseine	ring	22	45	Vallam	1	frp	10	11	72	472	SandClay	0	Clupeidae	2	1	Mechanised
117	12	Pondicherry_harbour	1. Jul. 2012	Pondicherry	79.944	11.94662	19.2	11.08	Ringseine	ring	22	45	Vallam	1	frp	10	11	72	472	SandClay	0	Clupeidae	2	1	Mechanised
118	12	Pondicherry_harbour	1. Jul. 2012	Pondicherry	79.96986	11.96124	20.48	13.18	Ringseine	ring	22	45	Vallam	1	frp	10	11	72	472	SandClay	0	Clupeidae	2	1	Mechanised
119	12	Pondicherry_harbour	1. Jul. 2012	Pondicherry	79.97894	11.98233	22.31	13.13	Ringseine	ring	22	45	Vallam	1	frp	10	11	72	472	SandClay	0	Clupeidae	2	1	Mechanised
120	12	Pondicherry_harbour	1. Jul. 2012	Pondicherry	79.97675	11.98222	21.95	12.93	Ringseine	ring	22	45	Vallam	1	frp	10	11	72	472	SandClay	0	Clupeidae	2	1	Mechanised
121	12	Pondicherry_harbour	1. Jul. 2012	Pondicherry	79.97683	11.98225	22.68	12.93	Ringseine	ring	22	45	Vallam	1	frp	10	11	72	472	SandClay	0	Clupeidae	2	1	Mechanised
122	12	Pondicherry_harbour	1. Jul. 2012	Pondicherry	79.96902	11.98185	22.86	12.19	Ringseine	ring	22	45	Vallam	1	frp	10	11	72	472	SandClay	0	Clupeidae	2	1	Mechanised
123	12	Pondicherry_harbour	1. Jul. 2012	Pondicherry	79.96915	11.98184	24.14	12.2	Ringseine	ring	22	45	Vallam	1	frp	10	11	72	472	SandClay	0	Clupeidae	2	1	Mechanised
124	12	Pondicherry_harbour	1. Jul. 2012	Pondicherry	79.96601	11.98262	24.69	11.85	Ringseine	ring	22	45	Vallam	1	frp	10	11	72	472	SandClay	0	Clupeidae	2	1	Mechanised
125	12	Pondicherry_harbour	1. Jul. 2012	Pondicherry	79.90173	11.84784	16.46	9.14	Ringseine	ring	22	45	Vallam	1	frp	10	11	72	472	SandClay	3000	Clupeidae	2	1	Mechanised
126	12	Pondicherry_harbour	1. Jul. 2012	Pondicherry	79.94872	11.88334	24.87	12.89	Ringseine	ring	22	45	Vallam	1	frp	10	11	72	472	SandClay	0	Clupeidae	2	1	Mechanised
127	12	Pondicherry_harbour	1. Jul. 2012	Pondicherry	79.95012	11.88325	25.24	13.04	Ringseine	ring	22	45	Vallam	1	frp	10	11	72	472	SandClay	0	Clupeidae	2	1	Mechanised
128	12	Pondicherry_harbour	1. Jul. 2012	Pondicherry	79.95144	11.88333	25.97	13.18	Ringseine	ring	22	45	Vallam	1	frp	10	11	72	472	SandClay	0	Clupeidae	2	1	Mechanised
129	12	Pondicherry_harbour	1. Jul. 2012	Pondicherry	79.97343	11.96536	25.24	13.37	Ringseine	ring	22	45	Vallam	1	frp	10	11	72	472	SandClay	0	Clupeidae	2	1	Mechanised
130	12	Pondicherry_harbour	1. Jul. 2012	Pondicherry	79.97299	11.96463	23.41	13.36	Ringseine	ring	22	45	Vallam	1	frp	10	11	72	472	SandClay	0	Clupeidae	2	1	Mechanised
131	12	Pondicherry_harbour	1. Jul. 2012	Pondicherry	79.97188	11.96281	22.86	13.32	Ringseine	ring	22	45	Vallam	1	frp	10	11	72	472	SandClay	0	Clupeidae	2	1	Mechanised
132	12	Pondicherry_harbour	1. Jul. 2012	Pondicherry	79.97151	11.96244	23.41	13.3	Ringseine	ring	22	45	Vallam	1	frp	10	11	72	472	SandClay	0	Clupeidae	2	1	Mechanised
133	12	Pondicherry_harbour	1. Jul. 2012	Pondicherry	79.98067	11.96829	24.87	13.95	Ringseine	ring	22	45	Vallam	1	frp	10	11	72	472	RockClay	0	Clupeidae	2	1	Mechanised
134	12	Pondicherry_harbour	1. Jul. 2012	Pondicherry	79.98315	11.95773	24.69	14.67	Ringseine	ring	22	45	Vallam	1	frp	10	11	72	472	SandClay	0	Clupeidae	2	1	Mechanised
135	12	Pondicherry_harbour	1. Jul. 2012	Pondicherry	79.98331	11.95802	25.05	14.67	Ringseine	ring	22	45	Vallam	1	frp	10	11	72	472	SandClay	4000	Belonidae	2	1	Mechanised
136	12	Pondicherry_harbour	1. Jul. 2012	Pondicherry	79.96619	11.97108	22.13	12.39	Ringseine	ring	22	45	Vallam	1	frp	10	11	72	472	SandClay	0	Clupeidae	2	1	Mechanised
137	12	Pondicherry_harbour	1. Jul. 2012	Pondicherry	79.95478	11.96612	22.86	11.45	Ringseine	ring	22	45	Vallam	1	frp	10	11	72	472	SandClay	0	Clupeidae	2	1	Mechanised
138	12	Pondicherry_harbour	1. Jul. 2012	Pondicherry	79.9544	11.96734	22.68	11.36	Ringseine	ring	22	45	Vallam	1	frp	10	11	72	472	SandClay	0	Clupeidae	2	1	Mechanised
139	12	Pondicherry_harbour	1. Jul. 2012	Pondicherry	79.94866	11.97633	23.04	10.41	Ringseine	ring	22	45	Vallam	1	frp	10	11	72	472	SandClay	0	Clupeidae	2	1	Mechanised
140	12	Pondicherry_harbour	1. Jul. 2012	Pondicherry	79.94809	11.97755	23.41	10.3	Ringseine	ring	22	45	Vallam	1	frp	10	11	72	472	SandClay	0	Scombridae	2	1	Mechanised
141	12	Pondicherry_harbour	1. Jul. 2012	Pondicherry	79.92916	11.97175	20.67	8.64	Ringseine	ring	22	45	Vallam	1	frp	10	11	72	472	SandClay	0	Clupeidae	2	1	Mechanised
142	12	Pondicherry_harbour	1. Jul. 2012	Pondicherry	79.92949	11.97113	20.48	8.7	Ringseine	ring	22	45	Vallam	1	frp	10	11	72	472	SandClay	2000	Clupeidae	2	1	Mechanised
143	12	Pondicherry_harbour	1. Jul. 2012	Pondicherry	79.85098	11.90306	12.8	2.03	Ringseine	ring	22	45	Vallam	1	frp	10	11	72	472	SandClay	0	Clupeidae	2	1	Mechanised
144	12	Pondicherry_harbour	1. Jul. 2012	Pondicherry	79.95184	11.86086	32.19	13.9	Ringseine	ring	22	45	Vallam	1	frp	10	11	72	472	SandClay	0	Clupeidae	2	1	Mechanised
145	12	Pondicherry_harbour	1. Jul. 2012	Pondicherry	79.95396	11.86129	32.55	14.1	Ringseine	ring	22	45	Vallam	1	frp	10	11	72	472	SandClay	0	Clupeidae	2	1	Mechanised
146	12	Pondicherry_harbour	1. Jul. 2012	Pondicherry	79.95397	11.86131	32.74	14.1	Ringseine	ring	22	45	Vallam	1	frp	10	11	72	472	SandClay	0	Clupeidae	2	1	Mechanised
147	12	Pondicherry_harbour	1. Jul. 2012	Pondicherry	79.94807	11.87533	33.28	13.02	Ringseine	ring	22	45	Vallam	1	frp	10	11	72	472	SandClay	0	Clupeidae	2	1	Mechanised
148	12	Pondicherry_harbour	1. Jul. 2012	Pondicherry	79.94803	11.87533	31.82	13.01	Ringseine	ring	22	45	Vallam	1	frp	10	11	72	472	SandClay	4000	Clupeidae	2	1	Mechanised
149	12	Pondicherry_harbour	1. Jul. 2012	Pondicherry	79.85531	11.89694	20.48	2.65	Ringseine	ring	22	45	Vallam	1	frp	10	11	72	472	SandClay	0	Clupeidae	2	1	Mechanised
150	12	Pondicherry_harbour	1. Jul. 2012	Pondicherry	79.91901	11.84231	27.8	11.11	Ringseine	ring	22	45	Vallam	1	frp	10	11	72	472	SandClay	0	Clupeidae	2	1	Mechanised
151	12	Pondicherry_harbour	1. Jul. 2012	Pondicherry	79.91898	11.84049	28.71	11.19	Ringseine	ring	22	45	Vallam	1	frp	10	11	72	472	SandClay	0	Clupeidae	2	1	Mechanised
152	12	Pondicherry_harbour	1. Jul. 2012	Pondicherry	79.91695	11.952	26.7	8.09	Ringseine	ring	22	45	Vallam	1	frp	10	11	72	472	SandClay	3000	Clupeidae	2	1	Mechanised
153	12	Pondicherry_harbour	1. Jul. 2012	Pondicherry	79.95083	11.95168	29.63	11.64	Ringseine	ring	22	45	Vallam	1	frp	10	11	72	472	SandClay	0	Clupeidae	2	1	Mechanised
154	12	Pondicherry_harbour	1. Jul. 2012	Pondicherry	79.86819	11.96335	13.53	2.65	Ringseine	ring	22	45	Vallam	1	frp	10	11	72	472	SandClay	0	Clupeidae	2	1	Mechanised
155	12	Pondicherry_harbour	1. Jul. 2012	Pondicherry	79.89024	11.90209	23.04	6.3	Ringseine	ring	22	45	Vallam	1	frp	10	11	72	472	SandClay	0	Clupeidae	2	1	Mechanised
156	12	Pondicherry_harbour	1. Jul. 2012	Pondicherry	79.95161	11.98512	29.99	10.3	Ringseine	ring	22	45	Vallam	1	frp	10	11	72	472	SandClay	2000	Clupeidae	2	1	Mechanised
157	12	Pondicherry_harbour	1. Jul. 2012	Pondicherry	79.8868	11.90975	17.92	5.92	Ringseine	ring	22	45	Vallam	1	frp	10	11	72	472	SandClay	0	Clupeidae	2	1	Mechanised
158	12	Pondicherry_harbour	1. Jul. 2012	Pondicherry	80.21234	12.48365	35.11	5.83	Ringseine	ring	22	45	Vallam	1	frp	10	11	72	472	SandClay	4000	Clupeidae	2	1	Mechanised
159	12	Pondicherry_harbour	1. Jul. 2012	Pondicherry	80.25082	12.65979	46.63	3.99	Ringseine	ring	22	45	Vallam	1	frp	10	11	72	472	RockClay	0	Clupeidae	2	1	Mechanised
160	12	Pondicherry_harbour	1. Jul. 2012	Pondicherry	80.35092	12.6266	53.4	15.46	Ringseine	ring	22	45	Vallam	1	frp	10	11	72	472	RockClay	11000	Clupeidae	2	1	Mechanised
161	13	Pondicherry_harbour	7. Jul. 2012	Pondicherry	79.96323	11.86723	41.33	14.85	Trawl	multitrawl	20	5	Trawl	1	na	0	1	44	72	RockClay	0	Clupeidae	2	1	Mechanised
162	13	Pondicherry_harbour	7. Jul. 2012	Pondicherry	79.98321	11.89394	42.06	16.47	Trawl	multitrawl	20	5	Trawl	1	na	0	1	44	72	RockClay	0	Clupeidae	2	1	Mechanised
163	13	Pondicherry_harbour	7. Jul. 2012	Pondicherry	79.99165	11.91265	38.95	17.04	Trawl	multitrawl	20	5	Trawl	1	na	0	1	44	72	RockClay	0	Clupeidae	2	1	Mechanised
164	13	Pondicherry_harbour	7. Jul. 2012	Pondicherry	79.99167	11.91273	38.04	17.04	Trawl	multitrawl	20	5	Trawl	1	na	0	1	44	72	RockClay	0	Clupeidae	2	1	Mechanised
165	13	Pondicherry_harbour	7. Jul. 2012	Pondicherry	79.99178	11.91297	37.49	17.05	Trawl	multitrawl	20	5	Trawl	1	na	0	1	44	72	RockClay	0	Clupeidae	2	1	Mechanised
166	13	Pondicherry_harbour	7. Jul. 2012	Pondicherry	80.01508	11.94489	36.76	18.42	Trawl	multitrawl	20	5	Trawl	1	na	0	1	44	72	RockClay	0	Clupeidae	2	1	Mechanised
167	13	Pondicherry_harbour	7. Jul. 2012	Pondicherry	80.01511	11.94496	37.31	18.42	Trawl	multitrawl	20	5	Trawl	1	na	0	1	44	72	RockClay	0	Clupeidae	2	1	Mechanised
168	13	Pondicherry_harbour	7. Jul. 2012	Pondicherry	80.03388	11.98358	40.42	18.42	Trawl	multitrawl	20	5	Trawl	1	na	0	1	44	72	RockClay	0	Clupeidae	2	1	Mechanised
169	13	Pondicherry_harbour	7. Jul. 2012	Pondicherry	80.03393	11.98374	40.6	18.42	Trawl	multitrawl	20	5	Trawl	1	na	0	1	44	72	RockClay	0	Clupeidae	2	1	Mechanised
170	13	Pondicherry_harbour	7. Jul. 2012	Pondicherry	79.94327	11.96022	23.96	10.53	Trawl	multitrawl	20	5	Trawl	1	na	0	1	44	72	RockClay	0	Clupeidae	2	1	Mechanised
171	13	Pondicherry_harbour	7. Jul. 2012	Pondicherry	80.00035	11.98848	25.97	14.94	Trawl	multitrawl	20	5	Trawl	1	na	0	1	44	72	RockClay	300	Clupeidae	2	1	Mechanised
172	13	Pondicherry_harbour	7. Jul. 2012	Pondicherry	80.00652	11.92665	39.5	18.24	Trawl	multitrawl	20	5	Trawl	1	na	0	1	44	72	RockClay	0	Clupeidae	2	1	Mechanised
173	13	Pondicherry_harbour	7. Jul. 2012	Pondicherry	80.0062	11.92727	56.14	18.18	Trawl	multitrawl	20	5	Trawl	1	na	0	1	44	72	RockClay	250	Clupeidae	2	1	Mechanised
174	13	Pondicherry_harbour	7. Jul. 2012	Pondicherry	79.89126	11.92232	22.68	6.09	Trawl	multitrawl	20	5	Trawl	1	na	0	1	44	72	RockClay	0	Clupeidae	2	1	Mechanised
175	13	Pondicherry_harbour	7. Jul. 2012	Pondicherry	79.87532	11.90139	23.04	4.69	Trawl	multitrawl	20	5	Trawl	1	na	0	1	44	72	RockClay	250	Clupeidae	2	1	Mechanised
176	13	Pondicherry_harbour	7. Jul. 2012	Pondicherry	80.03275	11.93475	56.69	20.62	Trawl	multitrawl	20	5	Trawl	1	na	0	1	44	72	RockClay	0	Clupeidae	2	1	Mechanised
177	13	Pondicherry_harbour	7. Jul. 2012	Pondicherry	80.03397	11.94118	50.47	20.47	Trawl	multitrawl	20	5	Trawl	1	na	0	1	44	72	RockClay	250	Clupeidae	2	1	Mechanised
178	13	Pondicherry_harbour	7. Jul. 2012	Pondicherry	79.98535	11.87526	55.05	16.98	Trawl	multitrawl	20	5	Trawl	1	na	0	1	44	72	RockClay	0	Clupeidae	2	1	Mechanised
179	13	Pondicherry_harbour	7. Jul. 2012	Pondicherry	80.02039	11.90431	53.4	20.29	Trawl	multitrawl	20	5	Trawl	1	na	0	1	44	72	RockClay	200	Clupeidae	2	1	Mechanised
180	13	Pondicherry_harbour	7. Jul. 2012	Pondicherry	79.95523	12.03448	21.58	8.18	Trawl	multitrawl	20	5	Trawl	1	na	0	1	44	72	RockClay	75	Clupeidae	2	1	Mechanised
181	14	Pondicherry_harbour	11. Jul. 2012	Pondicherry	80.0285	11.96462	42.43	18.83	Trawl	multitrawl	20	6	Trawl	1	na	0	1	42	72	RockClay	0	Clupeidae	2	1	Mechanised
182	14	Pondicherry_harbour	11. Jul. 2012	Pondicherry	80.05072	12.01562	46.45	18.11	Trawl	multitrawl	20	6	Trawl	1	na	0	1	42	72	RockClay	150	Clupeidae	2	1	Mechanised
183	14	Pondicherry_harbour	11. Jul. 2012	Pondicherry	80.05001	11.9735	54.13	20.5	Trawl	multitrawl	20	6	Trawl	1	na	0	1	42	72	SandClay	120	Clupeidae	2	1	Mechanised
184	14	Pondicherry_harbour	11. Jul. 2012	Pondicherry	79.96803	11.98758	25.97	11.81	Trawl	multitrawl	20	6	Trawl	1	na	0	1	42	72	RockClay	0	Clupeidae	2	1	Mechanised
185	14	Pondicherry_harbour	11. Jul. 2012	Pondicherry	79.95797	11.97865	25.24	11.22	Trawl	multitrawl	20	6	Trawl	1	na	0	1	42	72	RockClay	250	Cynoglossidae	5	1	Mechanised
186	14	Pondicherry_harbour	11. Jul. 2012	Pondicherry	80.07235	12.02431	60.72	19.58	Trawl	multitrawl	20	6	Trawl	1	na	0	1	42	72	RockClay	200	Cynoglossidae	5	1	Mechanised
187	15	Pondicherry_harbour	26. Jul. 2012	Pondicherry	80.00212	12.0385	23.04	12.31	Trawl	multitrawl	20	6	Trawl	1	na	0	1	50	472	RockClay	0	Cynoglossidae	5	1	Mechanised
188	15	Pondicherry_harbour	26. Jul. 2012	Pondicherry	80.0081	12.05061	23.41	12.11	Trawl	multitrawl	20	6	Trawl	1	na	0	1	50	472	RockClay	0	Clupeidae	5	1	Mechanised
189	15	Pondicherry_harbour	26. Jul. 2012	Pondicherry	80.01171	12.06003	23.41	11.88	Trawl	multitrawl	20	6	Trawl	1	na	0	1	50	472	RockClay	0	Clupeidae	5	1	Mechanised
190	15	Pondicherry_harbour	26. Jul. 2012	Pondicherry	80.01426	12.07417	22.49	11.32	Trawl	multitrawl	20	6	Trawl	1	na	0	1	50	472	RockClay	0	Clupeidae	5	1	Mechanised
191	15	Pondicherry_harbour	26. Jul. 2012	Pondicherry	80.01426	12.07417	22.31	11.32	Trawl	multitrawl	20	6	Trawl	1	na	0	1	50	472	RockClay	0	Clupeidae	5	1	Mechanised
192	15	Pondicherry_harbour	26. Jul. 2012	Pondicherry	80.01589	12.08065	21.76	11.1	Trawl	multitrawl	20	6	Trawl	1	na	0	1	50	472	RockClay	0	Clupeidae	5	1	Mechanised
193	15	Pondicherry_harbour	26. Jul. 2012	Pondicherry	80.01831	12.09659	21.4	10.36	Trawl	multitrawl	20	6	Trawl	1	na	0	1	50	472	RockClay	0	Clupeidae	5	1	Mechanised
194	15	Pondicherry_harbour	26. Jul. 2012	Pondicherry	80.0191	12.10238	21.21	10.07	Trawl	multitrawl	20	6	Trawl	1	na	0	1	50	472	RockClay	0	Clupeidae	5	1	Mechanised
195	15	Pondicherry_harbour	26. Jul. 2012	Pondicherry	80.03075	12.04436	25.97	14.56	Trawl	multitrawl	20	6	Trawl	1	na	0	1	50	472	RockClay	0	Clupeidae	5	1	Mechanised
196	15	Pondicherry_harbour	26. Jul. 2012	Pondicherry	80.03241	12.04974	25.42	14.4	Trawl	multitrawl	20	6	Trawl	1	na	0	1	50	472	RockClay	0	Clupeidae	5	1	Mechanised
197	15	Pondicherry_harbour	26. Jul. 2012	Pondicherry	80.03609	12.05772	25.6	14.29	Trawl	multitrawl	20	6	Trawl	1	na	0	1	50	472	RockClay	0	Clupeidae	5	1	Mechanised
198	15	Pondicherry_harbour	26. Jul. 2012	Pondicherry	80.12383	12.22292	35.3	12.8	Trawl	multitrawl	20	6	Trawl	1	na	0	1	50	472	SandClay	0	Clupeidae	5	1	Mechanised
199	15	Pondicherry_harbour	26. Jul. 2012	Pondicherry	80.13064	12.2496	31.82	11.96	Trawl	multitrawl	20	6	Trawl	1	na	0	1	50	472	SandClay	0	Clupeidae	5	1	Mechanised
200	15	Pondicherry_harbour	26. Jul. 2012	Pondicherry	80.14036	12.26776	30.54	11.63	Trawl	multitrawl	20	6	Trawl	1	na	0	1	50	472	SandClay	0	Clupeidae	5	1	Mechanised
201	15	Pondicherry_harbour	26. Jul. 2012	Pondicherry	80.1497	12.28617	29.26	11.25	Trawl	multitrawl	20	6	Trawl	1	na	0	1	50	472	SandClay	0	Clupeidae	5	1	Mechanised
202	15	Pondicherry_harbour	26. Jul. 2012	Pondicherry	80.16103	12.30442	28.9	10.96	Trawl	multitrawl	20	6	Trawl	1	na	0	1	50	472	SandClay	0	Clupeidae	5	1	Mechanised
203	15	Pondicherry_harbour	26. Jul. 2012	Pondicherry	80.17322	12.32169	29.44	10.7	Trawl	multitrawl	20	6	Trawl	1	na	0	1	50	472	SandClay	0	Clupeidae	5	1	Mechanised
204	15	Pondicherry_harbour	26. Jul. 2012	Pondicherry	80.18526	12.34244	29.81	10.25	Trawl	multitrawl	20	6	Trawl	1	na	0	1	50	472	RockClay	0	Clupeidae	5	1	Mechanised
205	15	Pondicherry_harbour	26. Jul. 2012	Pondicherry	80.18234	12.34062	29.26	10.14	Trawl	multitrawl	20	6	Trawl	1	na	0	1	50	472	RockClay	0	Clupeidae	5	1	Mechanised
206	15	Pondicherry_harbour	26. Jul. 2012	Pondicherry	80.04853	12.03829	32.74	16.56	Trawl	multitrawl	20	6	Trawl	1	na	0	1	50	472	RockClay	0	Clupeidae	5	1	Mechanised
207	15	Pondicherry_harbour	26. Jul. 2012	Pondicherry	80.05105	12.0464	29.99	16.32	Trawl	multitrawl	20	6	Trawl	1	na	0	1	50	472	RockClay	0	Clupeidae	5	1	Mechanised
208	15	Pondicherry_harbour	26. Jul. 2012	Pondicherry	80.05522	12.05954	32.37	15.95	Trawl	multitrawl	20	6	Trawl	1	na	0	1	50	472	RockClay	0	Clupeidae	5	1	Mechanised
209	15	Pondicherry_harbour	26. Jul. 2012	Pondicherry	80.05906	12.07897	30.91	15.12	Trawl	multitrawl	20	6	Trawl	1	na	0	1	50	472	RockClay	0	Clupeidae	5	1	Mechanised
210	15	Pondicherry_harbour	26. Jul. 2012	Pondicherry	80.06314	12.09212	30.72	14.68	Trawl	multitrawl	20	6	Trawl	1	na	0	1	50	472	RockClay	1000	Clupeidae	5	1	Mechanised
211	16	Pondicherry_harbour	17. Jul. 2012	Pondicherry	79.94231	11.98091	22.31	9.57	Trawl	multitrawl	20	6	Trawl	1	na	0	1	50	472	RockClay	0	Clupeidae	5	1	Mechanised
212	16	Pondicherry_harbour	17. Jul. 2012	Pondicherry	80.01184	11.96609	37.31	17.14	Trawl	multitrawl	20	6	Trawl	1	na	0	1	50	472	RockClay	0	Clupeidae	5	1	Mechanised
213	16	Pondicherry_harbour	17. Jul. 2012	Pondicherry	80.02365	11.99831	38.77	16.61	Trawl	multitrawl	20	6	Trawl	1	na	0	1	50	472	RockClay	0	Clupeidae	5	1	Mechanised
214	16	Pondicherry_harbour	17. Jul. 2012	Pondicherry	80.05772	12.06212	44.99	16.03	Trawl	multitrawl	20	6	Trawl	1	na	0	1	50	472	RockClay	0	Clupeidae	5	1	Mechanised
215	16	Pondicherry_harbour	17. Jul. 2012	Pondicherry	80.08867	12.08276	45.35	17.58	Trawl	multitrawl	20	6	Trawl	1	na	0	1	50	472	RockClay	0	Clupeidae	5	1	Mechanised
216	16	Pondicherry_harbour	17. Jul. 2012	Pondicherry	80.04112	11.94799	43.53	20.88	Trawl	multitrawl	20	6	Trawl	1	na	0	1	50	472	RockClay	0	Clupeidae	5	1	Mechanised
217	16	Pondicherry_harbour	17. Jul. 2012	Pondicherry	79.94682	12.049	22.68	6.57	Trawl	multitrawl	20	6	Trawl	1	na	0	1	50	472	RockClay	0	Clupeidae	5	1	Mechanised
218	16	Pondicherry_harbour	17. Jul. 2012	Pondicherry	79.90409	11.98296	23.04	5.65	Trawl	multitrawl	20	6	Trawl	1	na	0	1	50	472	SandClay	0	Clupeidae	5	1	Mechanised
219	16	Pondicherry_harbour	17. Jul. 2012	Pondicherry	80.0938	12.05213	49.74	19.92	Trawl	multitrawl	20	6	Trawl	1	na	0	1	50	472	SandClay	0	Clupeidae	5	1	Mechanised
220	16	Pondicherry_harbour	17. Jul. 2012	Pondicherry	80.01729	12.04726	28.16	13.15	Trawl	multitrawl	20	6	Trawl	1	na	0	1	50	472	RockClay	2000	Clupeidae	5	1	Mechanised
221	16	Pondicherry_harbour	17. Jul. 2012	Pondicherry	80.04805	11.95551	37.31	21.19	Trawl	multitrawl	20	6	Trawl	1	na	0	1	50	472	RockClay	0	Clupeidae	5	1	Mechanised
222	16	Pondicherry_harbour	17. Jul. 2012	Pondicherry	80.03358	11.98911	40.97	18.07	Trawl	multitrawl	20	6	Trawl	1	na	0	1	50	472	RockClay	0	Penaeidae	5	1	Mechanised
223	16	Pondicherry_harbour	17. Jul. 2012	Pondicherry	80.02776	11.9562	39.14	19.18	Trawl	multitrawl	20	6	Trawl	1	na	0	1	50	472	RockClay	0	Leiognathidae	1	1	Mechanised
224	16	Pondicherry_harbour	17. Jul. 2012	Pondicherry	80.04123	12.00757	36.21	17.75	Trawl	multitrawl	20	6	Trawl	1	na	0	1	50	472	RockClay	0	Mugilidae	1	1	Mechanised
225	16	Pondicherry_harbour	17. Jul. 2012	Pondicherry	80.01192	12.00263	38.77	15.27	Trawl	multitrawl	20	6	Trawl	1	na	0	1	50	472	RockClay	0	Mugilidae	1	1	Mechanised
226	16	Pondicherry_harbour	17. Jul. 2012	Pondicherry	79.97404	11.95051	26.7	14.04	Trawl	multitrawl	20	6	Trawl	1	na	0	1	50	472	RockClay	0	Mugilidae	1	1	Mechanised
227	16	Pondicherry_harbour	17. Jul. 2012	Pondicherry	80.03255	11.99136	27.8	17.84	Trawl	multitrawl	20	6	Trawl	1	na	0	1	50	472	RockClay	0	Mugilidae	1	1	Mechanised
228	16	Pondicherry_harbour	17. Jul. 2012	Pondicherry	80.03135	11.94088	29.81	20.23	Trawl	multitrawl	20	6	Trawl	1	na	0	1	50	472	RockClay	15000	Mugilidae	1	1	Mechanised
229	16	Pondicherry_harbour	17. Jul. 2012	Pondicherry	80.03669	12.00498	29.63	17.48	Trawl	multitrawl	20	6	Trawl	1	na	0	1	50	472	RockClay	0	Mugilidae	1	1	Mechanised
230	16	Pondicherry_harbour	17. Jul. 2012	Pondicherry	80.05493	12.14532	33.28	10.7	Trawl	multitrawl	20	6	Trawl	1	na	0	1	50	472	RockClay	0	Mugilidae	1	1	Mechanised
231	16	Pondicherry_harbour	17. Jul. 2012	Pondicherry	80.0964	12.27368	22.68	7.38	Trawl	multitrawl	20	6	Trawl	1	na	0	1	50	472	RockClay	0	Mugilidae	1	1	Mechanised
232	16	Pondicherry_harbour	17. Jul. 2012	Pondicherry	80.18453	12.31063	43.16	12.43	Trawl	multitrawl	20	6	Trawl	1	na	0	1	50	472	RockClay	0	Mugilidae	2	1	Mechanised
233	16	Pondicherry_harbour	17. Jul. 2012	Pondicherry	80.24056	12.40277	44.62	11.46	Trawl	multitrawl	20	6	Trawl	1	na	0	1	50	472	RockClay	0	Mugilidae	2	1	Mechanised
234	16	Pondicherry_harbour	17. Jul. 2012	Pondicherry	80.22427	12.34967	47.91	13.26	Trawl	multitrawl	20	6	Trawl	1	na	0	1	50	472	RockClay	0	Mugilidae	2	1	Mechanised
235	16	Pondicherry_harbour	17. Jul. 2012	Pondicherry	80.24727	12.38861	46.45	12.91	Trawl	multitrawl	20	6	Trawl	1	na	0	1	50	472	RockClay	0	Clupeidae	2	1	Mechanised
236	16	Pondicherry_harbour	17. Jul. 2012	Pondicherry	80.26713	12.42062	47.91	13.19	Trawl	multitrawl	20	6	Trawl	1	na	0	1	50	472	RockClay	0	Scombridae	2	1	Mechanised
237	16	Pondicherry_harbour	17. Jul. 2012	Pondicherry	80.2167	11.41013	44.99	41.88	Trawl	multitrawl	20	6	Trawl	1	na	0	1	50	472	RockClay	0	Clupeidae	2	1	Mechanised
238	16	Pondicherry_harbour	17. Jul. 2012	Pondicherry	80.14047	12.38369	46.09	3.62	Trawl	multitrawl	20	6	Trawl	1	na	0	1	50	472	RockClay	0	Clupeidae	2	1	Mechanised
239	16	Pondicherry_harbour	17. Jul. 2012	Pondicherry	80.14179	12.40698	47.91	2.29	Trawl	multitrawl	20	6	Trawl	1	na	0	1	50	472	RockClay	0	Clupeidae	2	1	Mechanised
240	16	Pondicherry_harbour	17. Jul. 2012	Pondicherry	80.03257	12.08677	44.26	12.26	Trawl	multitrawl	20	6	Trawl	1	na	0	1	50	472	RockClay	2500	Clupeidae	2	1	Mechanised
241	17	Pondicherry_harbour	31. Jul. 2012	Pondicherry	79.8482	11.91742	11.7	1.65	Trawl	multitrawl	20	6	Trawl	1	na	0	1	50	472	SandClay	na	Clupeidae	2	1	Mechanised
242	17	Pondicherry_harbour	31. Jul. 2012	Pondicherry	79.9186	11.92879	23.04	8.9	Trawl	multitrawl	20	6	Trawl	1	na	0	1	50	472	SandClay	1000	Clupeidae	2	1	Mechanised
243	18	Cuddalore_harbour	19. Jul. 2012	Cuddalore	79.90639	11.59441	38.95	16.13	Ringseine	ring	110	40	Vallam	1	frp	6	7	72	472	SandClay	400	Clupeidae	2	1	Mechanised
244	18	Cuddalore_harbour	19. Jul. 2012	Cuddalore	79.90639	11.71939	33.65	13.14	Ringseine	ring	110	40	Vallam	1	frp	6	7	72	472	RockClay	500	Clupeidae	2	1	Mechanised
245	18	Cuddalore_harbour	19. Jul. 2012	Cuddalore	79.94966	11.80384	61.63	15.8	Ringseine	ring	18	40	Vallam	1	frp	6	7	72	472	RockClay	1500	Clupeidae	2	1	Mechanised
246	18	Cuddalore_harbour	19. Jul. 2012	Cuddalore	79.91284	11.90487	33.65	8.75	Ringseine	ring	18	40	Vallam	1	frp	6	7	72	472	SandClay	1500	Clupeidae	2	1	Mechanised
247	18	Cuddalore_harbour	19. Jul. 2012	Cuddalore	79.83635	11.7902	17.74	4.25	Ringseine	ring	18	40	Vallam	1	frp	6	7	72	472	SandClay	1500	Penaeidae	5	1	Mechanised
248	18	Cuddalore_harbour	19. Jul. 2012	Cuddalore	79.89381	11.6169	34.75	14.36	Ringseine	ring	18	40	Vallam	1	frp	6	7	72	472	SandClay	30	Scombridae	1	1	Mechanised
249	18	Cuddalore_harbour	19. Jul. 2012	Cuddalore	79.80688	11.78109	9.69	1.21	Ringseine	ring	18	40	Vallam	1	frp	6	7	72	472	SandClay	40	Clupeidae	5	1	Mechanised
250	19	Pondicherry_harbour	5. Jul. 2012	Pondicherry	80.01121	11.89051	50.47	19.54	Trawl	multitrawl	20	5	Trawl	1	na	0	1	38	72	SandClay	0	Clupeidae	5	1	Mechanised
251	19	Pondicherry_harbour	5. Jul. 2012	Pondicherry	80.03802	11.94519	48.28	20.69	Trawl	multitrawl	20	5	Trawl	1	na	0	1	38	72	RockClay	0	Clupeidae	5	1	Mechanised
252	19	Pondicherry_harbour	5. Jul. 2012	Pondicherry	80.04795	11.97618	46.63	20.15	Trawl	multitrawl	20	5	Trawl	1	na	0	1	38	72	RockClay	0	Clupeidae	5	1	Mechanised
253	19	Pondicherry_harbour	5. Jul. 2012	Pondicherry	80.06512	12.0152	47.55	19.45	Trawl	multitrawl	20	5	Trawl	1	na	0	1	38	72	RockClay	0	Clupeidae	5	1	Mechanised
254	19	Pondicherry_harbour	5. Jul. 2012	Pondicherry	80.03206	11.92569	49.74	20.93	Trawl	multitrawl	20	5	Trawl	1	na	0	1	38	72	RockClay	0	Nemipteridae	5	1	Mechanised
255	19	Pondicherry_harbour	5. Jul. 2012	Pondicherry	80.0303	11.92359	50.47	20.82	Trawl	multitrawl	20	5	Trawl	1	na	0	1	38	72	RockClay	0	Clupeidae	5	1	Mechanised
256	19	Pondicherry_harbour	5. Jul. 2012	Pondicherry	80.01795	11.89645	49.01	20.18	Trawl	multitrawl	20	5	Trawl	1	na	0	1	38	72	RockClay	0	Clupeidae	5	1	Mechanised
257	19	Pondicherry_harbour	5. Jul. 2012	Pondicherry	80.02195	11.90675	46.09	20.4	Trawl	multitrawl	20	5	Trawl	1	na	0	1	38	72	RockClay	0	Clupeidae	5	1	Mechanised
258	19	Pondicherry_harbour	5. Jul. 2012	Pondicherry	80.05059	11.98403	49.19	19.94	Trawl	multitrawl	20	5	Trawl	1	na	0	1	38	72	RockClay	500	Clupeidae	5	1	Mechanised
259	19	Pondicherry_harbour	5. Jul. 2012	Pondicherry	79.92836	11.86988	27.25	11.15	Trawl	multitrawl	20	5	Trawl	1	na	0	1	38	72	SandClay	0	Clupeidae	5	1	Mechanised
260	19	Pondicherry_harbour	5. Jul. 2012	Pondicherry	79.92879	11.86972	27.8	11.2	Trawl	multitrawl	20	5	Trawl	1	na	0	1	38	72	SandClay	0	Clupeidae	5	1	Mechanised
261	19	Pondicherry_harbour	5. Jul. 2012	Pondicherry	80.0048	11.88283	43.16	18.93	Trawl	multitrawl	20	5	Trawl	1	na	0	1	38	72	RockClay	0	Clupeidae	5	1	Mechanised
262	19	Pondicherry_harbour	5. Jul. 2012	Pondicherry	80.07651	12.03576	51.57	19.31	Trawl	multitrawl	20	5	Trawl	1	na	0	1	38	72	RockClay	400	Clupeidae	5	1	Mechanised
263	20	Mudasaloodai_harbour	10. Aug. 2012	Cuddalore	79.78882	11.47757	3.47	0.14	Trawl	multitrawl	20	5	Trawl	1	na	0	1	40	72	Sandy	0	Clupeidae	5	1	Mechanised
264	20	Mudasaloodai_harbour	10. Aug. 2012	Cuddalore	79.78902	11.48286	5.3	0.39	Trawl	multitrawl	20	5	Trawl	1	na	0	1	40	72	Sandy	0	Clupeidae	5	1	Mechanised
265	20	Mudasaloodai_harbour	10. Aug. 2012	Cuddalore	79.78622	11.48542	4.75	0.19	Trawl	multitrawl	20	5	Trawl	1	na	0	1	40	72	Sandy	300	Clupeidae	5	1	Mechanised
266	21	Pondicherry_harbour	31. Jul. 2012	Pondicherry	79.9916	11.94374	29.63	16.1	Ringseine	ring	72	50	Vallam	1	frp	12	13	72	472	RockClay	0	Clupeidae	5	1	Mechanised
267	21	Pondicherry_harbour	31. Jul. 2012	Pondicherry	79.99168	11.94372	30.72	16.11	Ringseine	ring	72	50	Vallam	1	frp	12	13	72	472	RockClay	0	Clupeidae	5	1	Mechanised
268	21	Pondicherry_harbour	31. Jul. 2012	Pondicherry	79.9911	11.94216	31.46	16.11	Ringseine	ring	72	50	Vallam	1	frp	12	13	72	472	RockClay	2500	Clupeidae	5	1	Mechanised
269	21	Pondicherry_harbour	31. Jul. 2012	Pondicherry	79.93887	11.91029	26.7	11.44	Ringseine	ring	72	50	Vallam	1	frp	12	13	72	472	RockClay	0	Clupeidae	5	1	Mechanised
270	21	Pondicherry_harbour	31. Jul. 2012	Pondicherry	79.939	11.91033	28.16	11.45	Ringseine	ring	72	50	Vallam	1	frp	12	13	72	472	RockClay	0	Clupeidae	5	1	Mechanised
271	21	Pondicherry_harbour	31. Jul. 2012	Pondicherry	80.07562	12.0385	41.7	19.08	Ringseine	ring	72	50	Vallam	1	frp	12	13	72	472	RockClay	2000	Clupeidae	5	1	Mechanised
272	21	Pondicherry_harbour	31. Jul. 2012	Pondicherry	80.7797	12.04241	41.33	82.32	Ringseine	ring	72	50	Vallam	1	frp	12	13	72	472	RockClay	1000	Clupeidae	5	1	Mechanised
273	21	Pondicherry_harbour	31. Jul. 2012	Pondicherry	80.00442	11.95403	33.65	16.96	Ringseine	ring	72	50	Vallam	1	frp	12	13	72	472	RockClay	0	Clupeidae	5	1	Mechanised
274	21	Pondicherry_harbour	31. Jul. 2012	Pondicherry	80.00322	11.95212	34.02	16.92	Ringseine	ring	72	50	Vallam	1	frp	12	13	72	472	RockClay	2000	Clupeidae	5	1	Mechanised
275	21	Pondicherry_harbour	31. Jul. 2012	Pondicherry	79.98886	11.93151	34.38	16.24	Ringseine	ring	72	50	Vallam	1	frp	12	13	72	472	RockClay	850	Clupeidae	5	1	Mechanised
276	22	Mudasaloodai_harbour	14. Aug. 2012	Cuddalore	79.79048	11.47957	4.39	0.4	Trawl	multitrawl	20	5	Trawl	1	na	0	1	40	72	SandClay	0	Clupeidae	5	1	Mechanised
277	22	Mudasaloodai_harbour	14. Aug. 2012	Cuddalore	79.79059	11.4792	4.94	0.4	Trawl	multitrawl	20	5	Trawl	1	na	0	1	40	72	SandClay	0	Clupeidae	5	1	Mechanised
278	22	Mudasaloodai_harbour	14. Aug. 2012	Cuddalore	79.795	11.47028	4.94	0.37	Trawl	multitrawl	20	5	Trawl	1	na	0	1	40	72	SandClay	0	Penaeidae	5	1	Mechanised
279	22	Mudasaloodai_harbour	14. Aug. 2012	Cuddalore	79.76879	11.52992	5.85	0.38	Trawl	multitrawl	20	5	Trawl	1	na	0	1	40	72	SandClay	0	Clupeidae	5	1	Mechanised
280	22	Mudasaloodai_harbour	14. Aug. 2012	Cuddalore	79.77217	11.52898	8.05	0.69	Trawl	multitrawl	20	5	Trawl	1	na	0	1	40	72	SandClay	0	Clupeidae	5	1	Mechanised
281	22	Mudasaloodai_harbour	14. Aug. 2012	Cuddalore	79.78555	11.49047	4.02	0.29	Trawl	multitrawl	20	5	Trawl	1	na	0	1	40	72	SandClay	0	Portunidae	1	1	Mechanised
282	22	Mudasaloodai_harbour	14. Aug. 2012	Cuddalore	79.78465	11.49352	4.94	0.3	Trawl	multitrawl	20	5	Trawl	1	na	0	1	40	72	SandClay	0	Portunidae	1	1	Mechanised
283	22	Mudasaloodai_harbour	14. Aug. 2012	Cuddalore	79.78248	11.50609	4.21	0.53	Trawl	multitrawl	20	5	Trawl	1	na	0	1	40	72	SandClay	750	Portunidae	1	1	Mechanised
284	22	Mudasaloodai_harbour	14. Aug. 2012	Cuddalore	79.78335	11.5122	7.13	0.75	Trawl	multitrawl	20	5	Trawl	1	na	0	1	40	72	SandClay	200	Portunidae	1	1	Mechanised
285	22	Mudasaloodai_harbour	14. Aug. 2012	Cuddalore	79.78908	11.55159	8.6	3.14	Trawl	multitrawl	20	5	Trawl	1	na	0	1	40	72	SandClay	200	Portunidae	1	1	Mechanised
286	22	Mudasaloodai_harbour	14. Aug. 2012	Cuddalore	79.78969	11.53633	11.34	2.77	Trawl	multitrawl	20	5	Trawl	1	na	0	1	40	72	SandClay	0	Leiognathidae	2	1	Mechanised
287	22	Mudasaloodai_harbour	14. Aug. 2012	Cuddalore	79.77713	11.54181	9.69	1.62	Trawl	multitrawl	20	5	Trawl	1	na	0	1	40	72	SandClay	0	Leiognathidae	2	1	Mechanised
288	22	Mudasaloodai_harbour	14. Aug. 2012	Cuddalore	79.77743	11.54046	9.69	1.62	Trawl	multitrawl	20	5	Trawl	1	na	0	1	40	72	SandClay	0	Leiognathidae	2	1	Mechanised
289	22	Mudasaloodai_harbour	14. Aug. 2012	Cuddalore	79.77872	11.53706	8.41	1.65	Trawl	multitrawl	20	5	Trawl	1	na	0	1	40	72	SandClay	350	Leiognathidae	2	1	Mechanised
290	22	Mudasaloodai_harbour	14. Aug. 2012	Cuddalore	79.79883	11.56614	12.98	4.41	Trawl	multitrawl	20	5	Trawl	1	na	0	1	40	72	SandClay	0	Leiognathidae	2	1	Mechanised
291	22	Mudasaloodai_harbour	14. Aug. 2012	Cuddalore	79.80034	11.55361	13.35	4.39	Trawl	multitrawl	20	5	Trawl	1	na	0	1	40	72	SandClay	0	Clupeidae	9	1	Mechanised
292	22	Mudasaloodai_harbour	14. Aug. 2012	Cuddalore	79.80057	11.54843	14.26	4.28	Trawl	multitrawl	20	5	Trawl	1	na	0	1	40	72	SandClay	0	Portunidae	1	1	Mechanised
293	22	Mudasaloodai_harbour	14. Aug. 2012	Cuddalore	79.7994	11.50623	11.16	2.22	Trawl	multitrawl	20	5	Trawl	1	na	0	1	40	72	SandClay	750	Portunidae	1	1	Mechanised
294	22	Mudasaloodai_harbour	14. Aug. 2012	Cuddalore	79.7924	11.56435	10.97	3.7	Trawl	multitrawl	20	5	Trawl	1	na	0	1	40	72	SandClay	0	Portunidae	1	1	Mechanised
295	22	Mudasaloodai_harbour	14. Aug. 2012	Cuddalore	79.80674	11.53089	12.07	3.95	Trawl	multitrawl	20	5	Trawl	1	na	0	1	40	72	SandClay	0	Portunidae	1	1	Mechanised
296	22	Mudasaloodai_harbour	14. Aug. 2012	Cuddalore	79.80309	11.49448	10.24	2.25	Trawl	multitrawl	20	5	Trawl	1	na	0	1	40	72	SandClay	800	Portunidae	1	1	Mechanised
297	22	Mudasaloodai_harbour	14. Aug. 2012	Cuddalore	79.83042	11.42621	9.51	2.08	Trawl	multitrawl	20	5	Trawl	1	na	0	1	40	72	SandClay	0	Portunidae	1	1	Mechanised
298	22	Mudasaloodai_harbour	14. Aug. 2012	Cuddalore	79.82779	11.39785	7.5	1.06	Trawl	multitrawl	20	5	Trawl	1	na	0	1	40	72	SandClay	0	Cynoglossidae	1	1	Mechanised
299	22	Mudasaloodai_harbour	14. Aug. 2012	Cuddalore	79.83057	11.4981	7.68	5.21	Trawl	multitrawl	20	5	Trawl	1	na	0	1	40	72	SandClay	0	Cynoglossidae	1	1	Mechanised
300	22	Mudasaloodai_harbour	14. Aug. 2012	Cuddalore	79.83849	11.43334	15.73	3.13	Trawl	multitrawl	20	5	Trawl	1	na	0	1	40	72	SandClay	0	Cynoglossidae	1	1	Mechanised
301	22	Mudasaloodai_harbour	14. Aug. 2012	Cuddalore	79.83602	11.4541	15.36	3.56	Trawl	multitrawl	20	5	Trawl	1	na	0	1	40	72	SandClay	1000	Portunidae	1	1	Mechanised
302	22	Mudasaloodai_harbour	14. Aug. 2012	Cuddalore	79.8327	11.46165	16.28	3.56	Trawl	multitrawl	20	5	Trawl	1	na	0	1	40	72	SandClay	0	Portunidae	1	1	Mechanised
303	22	Mudasaloodai_harbour	14. Aug. 2012	Cuddalore	79.84538	11.41376	16.82	3.35	Trawl	multitrawl	20	5	Trawl	1	na	0	1	40	72	SandClay	0	Portunidae	1	1	Mechanised
304	22	Mudasaloodai_harbour	14. Aug. 2012	Cuddalore	79.82172	11.47471	14.45	3.13	Trawl	multitrawl	20	5	Trawl	1	na	0	1	40	72	SandClay	0	Portunidae	1	1	Mechanised
305	22	Mudasaloodai_harbour	14. Aug. 2012	Cuddalore	79.82063	11.47994	14.45	3.34	Trawl	multitrawl	20	5	Trawl	1	na	0	1	40	72	SandClay	0	Leiognathidae	1	1	Mechanised
307	22	Mudasaloodai_harbour	14. Aug. 2012	Cuddalore	79.8265	11.54466	21.58	6.58	Trawl	multitrawl	20	5	Trawl	1	na	0	1	40	72	SandClay	0	Portunidae	1	1	Mechanised
308	22	Mudasaloodai_harbour	14. Aug. 2012	Cuddalore	79.82949	11.52773	21.95	6.06	Trawl	multitrawl	20	5	Trawl	1	na	0	1	40	72	SandClay	0	Portunidae	1	1	Mechanised
309	22	Mudasaloodai_harbour	14. Aug. 2012	Cuddalore	79.8225	11.54184	20.3	6.05	Trawl	multitrawl	20	5	Trawl	1	na	0	1	40	72	SandClay	850	Leiognathidae	1	1	Mechanised
310	22	Mudasaloodai_harbour	14. Aug. 2012	Cuddalore	79.80704	11.5581	13.9	5.19	Trawl	multitrawl	20	5	Trawl	1	na	0	1	40	72	SandClay	0	Portunidae	1	1	Mechanised
311	22	Mudasaloodai_harbour	14. Aug. 2012	Cuddalore	79.80234	11.57387	13.35	4.85	Trawl	multitrawl	20	5	Trawl	1	na	0	1	40	72	SandClay	0	Clupeidae	1	1	Mechanised
312	22	Mudasaloodai_harbour	14. Aug. 2012	Cuddalore	79.80635	11.56412	15.73	5.2	Trawl	multitrawl	20	5	Trawl	1	na	0	1	40	72	SandClay	0	Mugilidae	1	1	Mechanised
313	22	Mudasaloodai_harbour	14. Aug. 2012	Cuddalore	79.80776	11.54462	15.73	4.92	Trawl	multitrawl	20	5	Trawl	1	na	0	1	40	72	SandClay	0	Mugilidae	1	1	Mechanised
314	22	Mudasaloodai_harbour	14. Aug. 2012	Cuddalore	79.80563	11.52411	14.45	3.49	Trawl	multitrawl	20	5	Trawl	1	na	0	1	40	72	SandClay	850	Clupeidae	9	1	Mechanised
315	23	Pondicherry_harbour	8. Aug. 2012	Pondicherry	79.98037	12.00756	23.41	12.08	Trawl	multitrawl	20	6	Trawl	1	na	0	1	50	472	RockClay	0	Clupeidae	9	1	Mechanised
316	23	Pondicherry_harbour	8. Aug. 2012	Pondicherry	79.98638	12.00021	30.72	13.02	Trawl	multitrawl	20	6	Trawl	1	na	0	1	50	472	SandClay	0	Clupeidae	9	1	Mechanised
317	23	Pondicherry_harbour	8. Aug. 2012	Pondicherry	79.94278	11.96368	28.16	10.34	Trawl	multitrawl	20	6	Trawl	1	na	0	1	50	472	SandClay	0	Scombridae	9	1	Mechanised
318	23	Pondicherry_harbour	8. Aug. 2012	Pondicherry	79.94724	11.96225	27.8	10.85	Trawl	multitrawl	20	6	Trawl	1	na	0	1	50	472	SandClay	0	Clupeidae	9	1	Mechanised
319	23	Pondicherry_harbour	8. Aug. 2012	Pondicherry	79.93677	11.94025	27.07	10.54	Trawl	multitrawl	20	6	Trawl	1	na	0	1	50	472	SandClay	0	Clupeidae	9	1	Mechanised
320	23	Pondicherry_harbour	8. Aug. 2012	Pondicherry	79.94836	11.96291	28.9	10.94	Trawl	multitrawl	20	6	Trawl	1	na	0	1	50	472	SandClay	0	Clupeidae	9	1	Mechanised
321	23	Pondicherry_harbour	8. Aug. 2012	Pondicherry	79.95486	11.97589	28.16	11.04	Trawl	multitrawl	20	6	Trawl	1	na	0	1	50	472	SandClay	0	Clupeidae	9	1	Mechanised
322	23	Pondicherry_harbour	8. Aug. 2012	Pondicherry	79.98723	11.98723	28.35	13.7	Trawl	multitrawl	20	6	Trawl	1	na	0	1	50	472	SandClay	0	Clupeidae	9	1	Mechanised
323	23	Pondicherry_harbour	8. Aug. 2012	Pondicherry	79.9642	11.99665	27.8	10.99	Trawl	multitrawl	20	6	Trawl	1	na	0	1	50	472	SandClay	0	Clupeidae	9	1	Mechanised
324	23	Pondicherry_harbour	8. Aug. 2012	Pondicherry	79.94314	11.97947	27.07	9.72	Trawl	multitrawl	20	6	Trawl	1	na	0	1	50	472	SandClay	0	Clupeidae	9	1	Mechanised
325	23	Pondicherry_harbour	8. Aug. 2012	Pondicherry	79.94377	11.98081	26.7	9.72	Trawl	multitrawl	20	6	Trawl	1	na	0	1	50	472	SandClay	0	Clupeidae	9	1	Mechanised
326	23	Pondicherry_harbour	8. Aug. 2012	Pondicherry	79.97717	12.1673	16.09	2.32	Trawl	multitrawl	20	6	Trawl	1	na	0	1	50	472	SandClay	0	Clupeidae	9	1	Mechanised
327	23	Pondicherry_harbour	8. Aug. 2012	Pondicherry	79.93347	12.08609	16.82	3.17	Trawl	multitrawl	20	6	Trawl	1	na	0	1	50	472	SandClay	0	Clupeidae	9	1	Mechanised
328	23	Pondicherry_harbour	8. Aug. 2012	Pondicherry	79.92873	12.05665	24.51	4.44	Trawl	multitrawl	20	6	Trawl	1	na	0	1	50	472	SandClay	0	Clupeidae	9	1	Mechanised
329	23	Pondicherry_harbour	8. Aug. 2012	Pondicherry	79.89614	11.99087	25.97	4.51	Trawl	multitrawl	20	6	Trawl	1	na	0	1	50	472	SandClay	0	Clupeidae	9	1	Mechanised
330	23	Pondicherry_harbour	8. Aug. 2012	Pondicherry	79.89326	11.97217	27.8	4.99	Trawl	multitrawl	20	6	Trawl	1	na	0	1	50	472	SandClay	0	Clupeidae	9	1	Mechanised
331	23	Pondicherry_harbour	8. Aug. 2012	Pondicherry	79.88885	11.95542	25.42	5.06	Trawl	multitrawl	20	6	Trawl	1	na	0	1	50	472	SandClay	1000	Clupeidae	9	1	Mechanised
332	23	Pondicherry_harbour	8. Aug. 2012	Pondicherry	79.95244	11.96111	35.11	11.43	Trawl	multitrawl	20	6	Trawl	1	na	0	1	50	472	SandClay	0	Clupeidae	2	1	Mechanised
333	23	Pondicherry_harbour	8. Aug. 2012	Pondicherry	80.00069	12.03683	30.72	12.28	Trawl	multitrawl	20	6	Trawl	1	na	0	1	50	472	SandClay	0	Clupeidae	2	1	Mechanised
334	23	Pondicherry_harbour	8. Aug. 2012	Pondicherry	80.00111	12.0378	31.46	12.26	Trawl	multitrawl	20	6	Trawl	1	na	0	1	50	472	SandClay	0	Leiognathidae	2	1	Mechanised
335	23	Pondicherry_harbour	8. Aug. 2012	Pondicherry	80.00152	12.03865	33.28	12.25	Trawl	multitrawl	20	6	Trawl	1	na	0	1	50	472	SandClay	0	Leiognathidae	2	1	Mechanised
336	23	Pondicherry_harbour	8. Aug. 2012	Pondicherry	80.01596	12.08297	30.72	10.96	Trawl	multitrawl	20	6	Trawl	1	na	0	1	50	472	SandClay	0	Scombridae	9	1	Mechanised
337	23	Pondicherry_harbour	8. Aug. 2012	Pondicherry	79.9999	12.17432	17.92	3.94	Trawl	multitrawl	20	6	Trawl	1	na	0	1	50	472	SandClay	0	Scombridae	9	1	Mechanised
338	23	Pondicherry_harbour	8. Aug. 2012	Pondicherry	80.00397	12.19159	17.19	3.29	Trawl	multitrawl	20	6	Trawl	1	na	0	1	50	472	SandClay	0	Scombridae	1	1	Mechanised
339	23	Pondicherry_harbour	8. Aug. 2012	Pondicherry	80.01498	12.20708	17.56	3.38	Trawl	multitrawl	20	6	Trawl	1	na	0	1	50	472	SandClay	0	Scombridae	1	1	Mechanised
340	23	Pondicherry_harbour	8. Aug. 2012	Pondicherry	80.02445	12.2234	17.19	3.33	Trawl	multitrawl	20	6	Trawl	1	na	0	1	50	472	SandClay	0	Leiognathidae	1	1	Mechanised
341	23	Pondicherry_harbour	8. Aug. 2012	Pondicherry	80.03085	12.23959	17.56	2.99	Trawl	multitrawl	20	6	Trawl	1	na	0	1	50	472	SandClay	0	Clupeidae	1	1	Mechanised
342	23	Pondicherry_harbour	8. Aug. 2012	Pondicherry	80.10424	12.23228	27.07	10.44	Trawl	multitrawl	20	6	Trawl	1	na	0	1	50	472	RockClay	0	Portunidae	1	1	Mechanised
343	23	Pondicherry_harbour	8. Aug. 2012	Pondicherry	80.10744	12.24083	27.25	10.38	Trawl	multitrawl	20	6	Trawl	1	na	0	1	50	472	RockClay	0	Portunidae	1	1	Mechanised
344	23	Pondicherry_harbour	8. Aug. 2012	Pondicherry	80.11221	12.2504	27.8	10.26	Trawl	multitrawl	20	6	Trawl	1	na	0	1	50	472	RockClay	0	Portunidae	1	1	Mechanised
345	23	Pondicherry_harbour	8. Aug. 2012	Pondicherry	80.12083	12.26107	27.07	10.37	Trawl	multitrawl	20	6	Trawl	1	na	0	1	50	472	RockClay	0	Portunidae	1	1	Mechanised
346	23	Pondicherry_harbour	8. Aug. 2012	Pondicherry	80.12457	12.26799	27.25	10.22	Trawl	multitrawl	20	6	Trawl	1	na	0	1	50	472	RockClay	0	Portunidae	1	1	Mechanised
347	23	Pondicherry_harbour	8. Aug. 2012	Pondicherry	80.13083	12.27365	27.25	10.41	Trawl	multitrawl	20	6	Trawl	1	na	0	1	50	472	RockClay	0	Portunidae	1	1	Mechanised
348	23	Pondicherry_harbour	8. Aug. 2012	Pondicherry	80.13292	12.28167	27.8	10.09	Trawl	multitrawl	20	6	Trawl	1	na	0	1	50	472	RockClay	0	Clupeidae	9	1	Mechanised
349	23	Pondicherry_harbour	8. Aug. 2012	Pondicherry	80.13763	12.28538	25.97	10.25	Trawl	multitrawl	20	6	Trawl	1	na	0	1	50	472	RockClay	1500	Clupeidae	9	1	Mechanised
350	23	Pondicherry_harbour	8. Aug. 2012	Pondicherry	80.02102	12.06401	27.07	12.52	Trawl	multitrawl	20	6	Trawl	1	na	0	1	50	472	RockClay	0	Clupeidae	9	1	Mechanised
351	23	Pondicherry_harbour	8. Aug. 2012	Pondicherry	80.02605	12.06423	31.46	12.98	Trawl	multitrawl	20	6	Trawl	1	na	0	1	50	472	RockClay	1000	Clupeidae	9	1	Mechanised
352	23	Pondicherry_harbour	8. Aug. 2012	Pondicherry	80.06783	12.10133	35.11	14.57	Trawl	multitrawl	20	6	Trawl	1	na	0	1	50	472	RockClay	0	Clupeidae	9	1	Mechanised
353	23	Pondicherry_harbour	8. Aug. 2012	Pondicherry	80.07364	12.1084	35.48	14.66	Trawl	multitrawl	20	6	Trawl	1	na	0	1	50	472	RockClay	0	Clupeidae	9	1	Mechanised
354	23	Pondicherry_harbour	8. Aug. 2012	Pondicherry	80.08143	12.11823	35.48	14.77	Trawl	multitrawl	20	6	Trawl	1	na	0	1	50	472	RockClay	0	Clupeidae	9	1	Mechanised
355	23	Pondicherry_harbour	8. Aug. 2012	Pondicherry	80.07181	12.1101	36.21	14.39	Trawl	multitrawl	20	6	Trawl	1	na	0	1	50	472	RockClay	0	Clupeidae	9	1	Mechanised
356	23	Pondicherry_harbour	8. Aug. 2012	Pondicherry	80.07231	12.11119	36.03	14.37	Trawl	multitrawl	20	6	Trawl	1	na	0	1	50	472	RockClay	0	Clupeidae	9	1	Mechanised
357	23	Pondicherry_harbour	8. Aug. 2012	Pondicherry	80.063	12.08145	34.38	15.33	Trawl	multitrawl	20	6	Trawl	1	na	0	1	50	472	RockClay	0	Clupeidae	9	1	Mechanised
358	23	Pondicherry_harbour	8. Aug. 2012	Pondicherry	80.06001	12.07047	33.65	15.74	Trawl	multitrawl	20	6	Trawl	1	na	0	1	50	472	RockClay	0	Clupeidae	9	1	Mechanised
359	23	Pondicherry_harbour	8. Aug. 2012	Pondicherry	80.07103	12.10337	34.56	14.74	Trawl	multitrawl	20	6	Trawl	1	na	0	1	50	472	RockClay	200	Clupeidae	9	1	Mechanised
360	24	Pondicherry_harbour	8. Aug. 2012	Pondicherry	80.03257	12.08677	31.46	12.26	Trawl	multitrawl	20	6	Trawl	1	na	0	1	50	472	RockClay	0	Clupeidae	9	1	Mechanised
361	24	Pondicherry_harbour	8. Aug. 2012	Pondicherry	79.97294	12.00685	27.8	11.39	Trawl	multitrawl	20	6	Trawl	1	na	0	1	50	472	RockClay	0	Clupeidae	9	1	Mechanised
362	24	Pondicherry_harbour	8. Aug. 2012	Pondicherry	79.97191	11.95291	29.99	13.73	Trawl	multitrawl	20	6	Trawl	1	na	0	1	50	472	RockClay	0	Clupeidae	9	1	Mechanised
363	24	Pondicherry_harbour	8. Aug. 2012	Pondicherry	79.90144	11.99681	20.48	4.79	Trawl	multitrawl	20	6	Trawl	1	na	0	1	50	472	RockClay	0	Clupeidae	9	1	Mechanised
364	24	Pondicherry_harbour	8. Aug. 2012	Pondicherry	79.95393	12.07967	20.85	5.41	Trawl	multitrawl	20	6	Trawl	1	na	0	1	50	472	RockClay	0	Clupeidae	9	1	Mechanised
365	24	Pondicherry_harbour	8. Aug. 2012	Pondicherry	79.90134	12.00715	18.65	4.31	Trawl	multitrawl	20	6	Trawl	1	na	0	1	50	472	RockClay	0	Clupeidae	9	1	Mechanised
366	24	Pondicherry_harbour	8. Aug. 2012	Pondicherry	80.17253	12.22987	20.85	16.92	Trawl	multitrawl	20	6	Trawl	1	na	0	1	50	472	RockClay	0	Clupeidae	9	1	Mechanised
367	24	Pondicherry_harbour	8. Aug. 2012	Pondicherry	80.10298	12.29058	21.58	6.86	Trawl	multitrawl	20	6	Trawl	1	na	0	1	50	472	RockClay	0	Clupeidae	9	1	Mechanised
368	24	Pondicherry_harbour	8. Aug. 2012	Pondicherry	80.05323	12.21432	22.68	6.54	Trawl	multitrawl	20	6	Trawl	1	na	0	1	50	472	RockClay	0	Clupeidae	9	1	Mechanised
369	24	Pondicherry_harbour	8. Aug. 2012	Pondicherry	79.95783	11.97827	29.99	11.23	Trawl	multitrawl	20	6	Trawl	1	na	0	1	50	472	RockClay	0	Clupeidae	9	1	Mechanised
370	24	Pondicherry_harbour	8. Aug. 2012	Pondicherry	79.96532	11.9915	30.72	11.35	Trawl	multitrawl	20	6	Trawl	1	na	0	1	50	472	RockClay	0	Clupeidae	9	1	Mechanised
371	24	Pondicherry_harbour	8. Aug. 2012	Pondicherry	79.95465	11.97471	30.54	11.08	Trawl	multitrawl	20	6	Trawl	1	na	0	1	50	472	RockClay	0	Clupeidae	9	1	Mechanised
372	24	Pondicherry_harbour	8. Aug. 2012	Pondicherry	79.95236	11.96312	28.9	11.34	Trawl	multitrawl	20	6	Trawl	1	na	0	1	50	472	RockClay	1800	Clupeidae	9	1	Mechanised
373	24	Pondicherry_harbour	8. Aug. 2012	Pondicherry	79.84665	11.93425	31.46	1.1	Trawl	multitrawl	20	6	Trawl	1	na	0	1	50	472	RockClay	0	Clupeidae	9	1	Mechanised
374	24	Pondicherry_harbour	8. Aug. 2012	Pondicherry	79.84684	11.94156	29.99	1	Trawl	multitrawl	20	6	Trawl	1	na	0	1	50	472	RockClay	0	Clupeidae	9	1	Mechanised
375	24	Pondicherry_harbour	8. Aug. 2012	Pondicherry	79.84966	11.96286	29.81	0.76	Trawl	multitrawl	20	6	Trawl	1	na	0	1	50	472	RockClay	0	Clupeidae	9	1	Mechanised
376	24	Pondicherry_harbour	8. Aug. 2012	Pondicherry	79.99554	12.00441	30.72	13.67	Trawl	multitrawl	20	6	Trawl	1	na	0	1	50	472	RockClay	0	Clupeidae	9	1	Mechanised
377	24	Pondicherry_harbour	8. Aug. 2012	Pondicherry	80.01395	12.04241	31.46	13.14	Trawl	multitrawl	20	6	Trawl	1	na	0	1	50	472	RockClay	0	Clupeidae	9	1	Mechanised
378	24	Pondicherry_harbour	8. Aug. 2012	Pondicherry	80.02834	12.04551	30.91	14.27	Trawl	multitrawl	20	6	Trawl	1	na	0	1	50	472	RockClay	0	Clupeidae	9	1	Mechanised
379	24	Pondicherry_harbour	8. Aug. 2012	Pondicherry	80.00526	11.99922	27.25	14.87	Trawl	multitrawl	20	6	Trawl	1	na	0	1	50	472	RockClay	0	Clupeidae	9	1	Mechanised
380	24	Pondicherry_harbour	8. Aug. 2012	Pondicherry	79.83516	11.74883	29.63	4.93	Trawl	multitrawl	20	6	Trawl	1	na	0	1	50	472	RockClay	0	Clupeidae	9	1	Mechanised
381	24	Pondicherry_harbour	8. Aug. 2012	Pondicherry	79.83849	11.70249	30.72	6.04	Trawl	multitrawl	20	6	Trawl	1	na	0	1	50	472	RockClay	0	Clupeidae	9	1	Mechanised
382	24	Pondicherry_harbour	8. Aug. 2012	Pondicherry	79.91701	11.78002	28.9	13.08	Trawl	multitrawl	20	6	Trawl	1	na	0	1	50	472	RockClay	1500	Clupeidae	9	1	Mechanised
383	24	Pondicherry_harbour	8. Aug. 2012	Pondicherry	79.89609	11.69118	24.87	12.41	Trawl	multitrawl	20	6	Trawl	1	na	0	1	50	472	RockClay	0	Clupeidae	9	1	Mechanised
384	24	Pondicherry_harbour	8. Aug. 2012	Pondicherry	79.89072	11.67828	25.24	12.09	Trawl	multitrawl	20	6	Trawl	1	na	0	1	50	472	RockClay	0	Clupeidae	9	1	Mechanised
385	24	Pondicherry_harbour	8. Aug. 2012	Pondicherry	79.90305	11.71568	24.87	12.86	Trawl	multitrawl	20	6	Trawl	1	na	0	1	50	472	RockClay	1000	Clupeidae	9	1	Mechanised
386	24	Pondicherry_harbour	8. Aug. 2012	Pondicherry	80.61666	11.9794	24.51	72	Trawl	multitrawl	20	6	Trawl	1	na	0	1	50	472	RockClay	0	Clupeidae	9	1	Mechanised
387	24	Pondicherry_harbour	8. Aug. 2012	Pondicherry	80.04131	12.02555	28.16	16.65	Trawl	multitrawl	20	6	Trawl	1	na	0	1	50	472	RockClay	0	Clupeidae	9	1	Mechanised
388	24	Pondicherry_harbour	8. Aug. 2012	Pondicherry	80.01147	12.01856	34.02	14.35	Trawl	multitrawl	20	6	Trawl	1	na	0	1	50	472	RockClay	0	Clupeidae	9	1	Mechanised
389	24	Pondicherry_harbour	8. Aug. 2012	Pondicherry	80.02196	12.04155	32	13.93	Trawl	multitrawl	20	6	Trawl	1	na	0	1	50	472	RockClay	0	Clupeidae	10	1	Mechanised
390	24	Pondicherry_harbour	8. Aug. 2012	Pondicherry	79.86562	11.95847	18.65	2.57	Trawl	multitrawl	20	6	Trawl	1	na	0	1	50	472	RockClay	0	Clupeidae	10	1	Mechanised
391	24	Pondicherry_harbour	8. Aug. 2012	Pondicherry	79.995	12.01941	27.8	12.75	Trawl	multitrawl	20	6	Trawl	1	na	0	1	50	472	RockClay	0	Trichiuridae	10	1	Mechanised
392	24	Pondicherry_harbour	8. Aug. 2012	Pondicherry	79.98103	12.01299	28.16	11.83	Trawl	multitrawl	20	6	Trawl	1	na	0	1	50	472	RockClay	0	Belonidae	10	1	Mechanised
393	24	Pondicherry_harbour	8. Aug. 2012	Pondicherry	80.04385	12.11018	28.9	11.84	Trawl	multitrawl	20	6	Trawl	1	na	0	1	50	472	RockClay	0	Belonidae	10	1	Mechanised
394	24	Pondicherry_harbour	8. Aug. 2012	Pondicherry	80.21418	12.27444	27.07	17.5	Trawl	multitrawl	20	6	Trawl	1	na	0	1	50	472	RockClay	0	Leiognathidae	1	1	Mechanised
395	24	Pondicherry_harbour	8. Aug. 2012	Pondicherry	80.19733	12.18164	54.5	21.94	Trawl	multitrawl	20	6	Trawl	1	na	0	1	50	472	SandClay	0	Leiognathidae	1	1	Mechanised
396	24	Pondicherry_harbour	8. Aug. 2012	Pondicherry	80.14867	12.13763	47.91	19.79	Trawl	multitrawl	20	6	Trawl	1	na	0	1	50	472	SandClay	0	Leiognathidae	1	1	Mechanised
397	24	Pondicherry_harbour	8. Aug. 2012	Pondicherry	80.14826	12.13529	48.28	19.88	Trawl	multitrawl	20	6	Trawl	1	na	0	1	50	472	SandClay	0	Leiognathidae	1	1	Mechanised
398	24	Pondicherry_harbour	8. Aug. 2012	Pondicherry	80.0376	12.05811	35.11	14.41	Trawl	multitrawl	20	6	Trawl	1	na	0	1	50	472	SandClay	0	Cynoglossidae	9	1	Mechanised
399	24	Pondicherry_harbour	8. Aug. 2012	Pondicherry	79.97253	11.9428	33.65	14.2	Trawl	multitrawl	20	6	Trawl	1	na	0	1	50	472	SandClay	0	Clupeidae	9	1	Mechanised
400	24	Pondicherry_harbour	8. Aug. 2012	Pondicherry	79.93349	11.82	34.38	13.52	Trawl	multitrawl	20	6	Trawl	1	na	0	1	50	472	SandClay	0	Clupeidae	9	1	Mechanised
401	24	Pondicherry_harbour	8. Aug. 2012	Pondicherry	80.1454	12.31378	27.8	8.99	Trawl	multitrawl	20	6	Trawl	1	na	0	1	50	472	SandClay	18000	Leiognathidae	9	1	Mechanised
402	25	Pondicherry_harbour	6. Sep. 2012	Pondicherry	80.04434	12.17587	22.68	7.97	Trawl	multitrawl	20	6	Trawl	1	na	0	1	50	472	SandClay	0	Leiognathidae	9	1	Mechanised
403	25	Pondicherry_harbour	6. Sep. 2012	Pondicherry	80.03077	12.15262	23.41	8.07	Trawl	multitrawl	20	6	Trawl	1	na	0	1	50	472	SandClay	0	Leiognathidae	9	1	Mechanised
404	25	Pondicherry_harbour	6. Sep. 2012	Pondicherry	80.04724	12.15405	24.14	9.47	Trawl	multitrawl	20	6	Trawl	1	na	0	1	50	472	SandClay	1500	Leiognathidae	9	1	Mechanised
405	26	Pondicherry	11. Sep. 2012	Pondicherry	79.84415	11.9527	7.68	0.47	Gillnet	monogill	70	2	Kattumaram	1	na	0	1	20	0	SandClay	0	Scombridae	9	1	Artisanal
406	27	Pondicherry	11. Sep. 2012	Pondicherry	79.84144	11.94915	5.85	0.28	Gillnet	multigill	16	8	FRP	1	kattumaram	1	2	25	10	SandClay	0	Scombridae	9	1	Motorised
407	28	Pondicherry	11. Sep. 2012	Pondicherry	79.84216	11.94406	7.5	0.47	Gillnet	monogill	40	1	Kattumaram	1	na	0	1	20	0	SandClay	0	Scombridae	9	1	Artisanal
408	29	Pondicherry	11. Sep. 2012	Pondicherry	79.84338	11.94045	8.96	0.64	Gillnet	monogill	30	1	Kattumaram	1	na	0	1	20	0	SandClay	0	Scombridae	9	1	Artisanal
409	30	Pondicherry	11. Sep. 2012	Pondicherry	79.84389	11.9391	9.33	0.69	Gillnet	monogill	44	1	Kattumaram	1	na	0	1	20	0	SandClay	0	Scombridae	9	1	Artisanal
410	31	Pondicherry	11. Sep. 2012	Pondicherry	79.84279	11.93796	8.23	0.6	Gillnet	monogill	44	1	Kattumaram	1	na	0	1	20	0	SandClay	0	Scombridae	9	1	Artisanal
411	32	Pondicherry	11. Sep. 2012	Pondicherry	79.84278	11.93537	9.14	0.66	Gillnet	monogill	44	1	Kattumaram	1	na	0	1	20	0	SandClay	0	Leiognathidae	9	1	Artisanal
412	33	Pondicherry	11. Sep. 2012	Pondicherry	79.84518	11.92762	10.06	1.07	Gillnet	monogill	46	2	FRP	1	na	0	1	25	10	SandClay	0	Clupeidae	9	1	Motorised
413	34	Pondicherry	11. Sep. 2012	Pondicherry	79.85014	11.92406	12.44	1.67	Gillnet	monogill	56	2	FRP	1	na	0	1	25	10	SandClay	0	Clupeidae	9	1	Motorised
414	35	Pondicherry	11. Sep. 2012	Pondicherry	79.85183	11.92281	13.72	1.89	Gillnet	monogill	56	3	FRP	1	na	0	1	25	10	SandClay	0	Clupeidae	9	1	Motorised
415	36	Pondicherry	11. Sep. 2012	Pondicherry	79.85227	11.92266	14.26	1.94	Gillnet	monogill	56	2	FRP	1	na	0	1	25	10	SandClay	0	Clupeidae	9	1	Motorised
416	37	Pondicherry	11. Sep. 2012	Pondicherry	79.85619	11.92167	14.63	2.38	Gillnet	monogill	56	4	FRP	1	na	0	1	25	10	SandClay	0	Clupeidae	9	1	Motorised
417	38	Pondicherry	11. Sep. 2012	Pondicherry	79.85733	11.91959	15.54	2.54	Gillnet	monogill	56	2	FRP	1	na	0	1	25	10	SandClay	0	Clupeidae	9	1	Motorised
419	40	Pondicherry	11. Sep. 2012	Pondicherry	79.83546	11.89721	9.14	0.7	Gillnet	multigill	16	8	FRP	2	frp	0	2	25	10	SandClay	0	Clupeidae	9	1	Motorised
420	41	Pondicherry	11. Sep. 2012	Pondicherry	79.83452	11.89387	8.41	0.7	Gillnet	multigill	16	8	FRP	2	frp	0	2	25	10	SandClay	0	Clupeidae	9	1	Motorised
421	39	Pondicherry	11. Sep. 2012	Pondicherry	79.85503	11.91843	14.45	2.33	Gillnet	monogill	56	2	FRP	1	na	0	1	25	10	SandClay	0	Scombridae	9	1	Motorised
422	42	Pondicherry	11. Sep. 2012	Pondicherry	79.83376	11.89194	8.41	0.67	Gillnet	monogill	44	4	FRP	1	na	0	1	25	10	SandClay	0	Penaeidae	9	1	Motorised
423	43	Pondicherry	11. Sep. 2012	Pondicherry	79.83047	11.8876	6.58	0.44	Gillnet	monogill	70	1	Kattumaram	1	na	0	1	20	0	SandClay	0	Scombridae	9	1	Artisanal
424	44	Pondicherry	11. Sep. 2012	Pondicherry	79.82977	11.8862	6.22	0.41	Gillnet	monogill	70	1	Kattumaram	1	na	0	1	20	0	SandClay	0	Scombridae	9	1	Artisanal
425	45	Pondicherry	11. Sep. 2012	Pondicherry	79.82836	11.88332	4.75	0.33	Gillnet	monogill	70	2	Kattumaram	1	na	0	1	20	0	SandClay	0	Scombridae	9	1	Artisanal
426	46	Pondicherry	11. Sep. 2012	Pondicherry	79.82864	11.87769	6.4	0.52	Gillnet	monogill	70	1	Kattumaram	1	na	0	1	20	0	SandClay	0	Scombridae	9	1	Artisanal
427	47	Pondicherry	11. Sep. 2012	Pondicherry	79.828	11.87548	6.22	0.59	Gillnet	monogill	56	4	FRP	1	na	0	1	25	10	SandClay	0	Scombridae	9	1	Motorised
428	48	Pondicherry	11. Sep. 2012	Pondicherry	79.8269	11.87366	5.85	0.55	Gillnet	monogill	52	1	Kattumaram	1	na	0	1	20	0	SandClay	0	Scorpaenidae	9	1	Artisanal
429	49	Pondicherry	11. Sep. 2012	Pondicherry	79.82363	11.87007	5.67	0.35	Gillnet	monogill	40	2	Kattumaram	1	na	0	1	20	0	SandClay	0	Scombridae	9	1	Artisanal
430	50	Pondicherry	11. Sep. 2012	Pondicherry	79.82343	11.86978	5.3	0.34	Gillnet	monogill	40	2	Kattumaram	1	na	0	1	20	0	SandClay	0	Scombridae	9	1	Artisanal
431	51	Pondicherry	11. Sep. 2012	Pondicherry	79.82278	11.86854	5.49	0.32	Gillnet	monogill	56	4	FRP	1	na	0	1	25	10	SandClay	0	Scombridae	9	1	Motorised
432	52	Pondicherry	11. Sep. 2012	Pondicherry	79.82246	11.86813	5.3	0.31	Gillnet	monogill	40	2	Kattumaram	1	na	0	1	20	0	SandClay	0	Scombridae	9	1	Artisanal
433	53	Pondicherry	11. Sep. 2012	Pondicherry	79.82206	11.86688	5.67	0.32	Gillnet	monogill	40	2	Kattumaram	1	na	0	1	20	0	SandClay	0	Scombridae	9	1	Artisanal
435	55	Pondicherry	11. Sep. 2012	Pondicherry	79.82363	11.86218	8.41	0.67	Gillnet	monogill	56	2	Kattumaram	1	na	0	1	20	0	SandClay	0	Scombridae	9	1	Artisanal
436	56	Pondicherry	11. Sep. 2012	Pondicherry	79.82553	11.86055	10.06	0.93	Gillnet	monogill	56	4	FRP	1	na	0	1	25	10	SandClay	0	Scombridae	9	1	Motorised
437	57	Pondicherry	11. Sep. 2012	Pondicherry	79.81996	11.84575	9.69	0.94	Gillnet	monogill	52	2	Kattumaram	1	na	0	1	20	0	SandClay	0	Clupeidae	9	1	Artisanal
438	58	Pondicherry	11. Sep. 2012	Pondicherry	79.81802	11.8409	10.24	0.91	Gillnet	monogill	40	2	Kattumaram	1	na	0	1	20	0	SandClay	0	Clupeidae	9	1	Artisanal
439	59	Pondicherry	11. Sep. 2012	Pondicherry	79.81124	11.83064	9.14	0.51	Scoopnet	scoopnet	12	4	FRP	1	na	0	1	25	10	SandClay	0	Scombridae	9	1	Motorised
440	60	Pondicherry	11. Sep. 2012	Pondicherry	79.81097	11.83015	8.78	0.5	Scoopnet	scoopnet	12	5	FRP	1	na	0	1	25	10	SandClay	0	Scombridae	9	1	Motorised
441	61	Pondicherry	11. Sep. 2012	Pondicherry	79.81087	11.8298	8.41	0.5	Gillnet	monogill	40	1	Kattumaram	1	na	0	1	20	0	SandClay	0	Scombridae	9	1	Artisanal
442	62	Pondicherry	11. Sep. 2012	Pondicherry	79.81043	11.82926	7.86	0.48	Scoopnet	scoopnet	12	3	FRP	1	na	0	1	25	10	SandClay	0	Clupeidae	9	1	Motorised
443	63	Pondicherry	11. Sep. 2012	Pondicherry	79.83879	11.82963	17.74	3.43	Gillnet	monogill	56	4	FRP	1	na	0	1	25	10	SandClay	0	Clupeidae	9	1	Motorised
444	64	Pondicherry	11. Sep. 2012	Pondicherry	79.84431	11.83102	17.92	3.96	Trawl	multitrawl	20	5	Trawl	1	na	0	1	40	72	SandClay	0	Clupeidae	9	1	Mechanised
445	65	Pondicherry	11. Sep. 2012	Pondicherry	79.8429	11.85125	17.01	3.07	Gillnet	monogill	32	4	FRP	1	na	0	1	25	10	SandClay	0	Clupeidae	9	1	Motorised
446	66	Pondicherry	11. Sep. 2012	Pondicherry	79.83821	11.90183	8.96	0.73	Trawl	multitrawl	40	5	Trawl	1	na	0	1	40	72	SandClay	0	Clupeidae	9	1	Mechanised
447	67	Pondicherry	11. Sep. 2012	Pondicherry	79.83413	11.90804	5.67	0.35	Ringseine	ring	18	13	FRP	4	frp	0	4	25	10	SandClay	0	Clupeidae	9	1	Motorised
448	68	Pondicherry	11. Sep. 2012	Pondicherry	79.83403	11.91084	5.67	0.46	Ringseine	ring	18	10	FRP	2	frp	0	2	25	10	SandClay	0	Clupeidae	9	1	Motorised
449	69	Pondicherry	11. Sep. 2012	Pondicherry	79.83514	11.91517	5.85	0.4	Ringseine	ring	18	19	FRP	3	frp	0	3	25	10	SandClay	0	Clupeidae	9	1	Motorised
450	70	Pondicherry	11. Sep. 2012	Pondicherry	79.83607	11.92535	4.02	0.16	Gillnet	monogill	44	2	Kattumaram	1	na	0	1	20	0	SandClay	0	Clupeidae	9	1	Artisanal
451	71	Pondicherry	12. Sep. 2012	Pondicherry	79.8454	11.94491	9.14	0.79	Gillnet	monogill	44	1	Kattumaram	1	na	0	1	20	0	SandClay	0	Clupeidae	9	1	Artisanal
452	72	Pondicherry	12. Sep. 2012	Pondicherry	79.844	11.94306	8.96	0.68	Gillnet	monogill	44	1	Kattumaram	1	na	0	1	20	0	SandClay	0	Clupeidae	9	1	Artisanal
453	73	Pondicherry	12. Sep. 2012	Pondicherry	79.84365	11.94274	8.6	0.65	Gillnet	monogill	44	2	Kattumaram	1	na	0	1	20	0	SandClay	0	Clupeidae	9	1	Artisanal
454	74	Pondicherry	12. Sep. 2012	Pondicherry	79.84374	11.94158	8.78	0.67	Gillnet	monogill	40	1	Kattumaram	1	na	0	1	20	0	SandClay	0	Clupeidae	9	1	Artisanal
455	75	Pondicherry	12. Sep. 2012	Pondicherry	79.84438	11.94107	9.14	0.74	Gillnet	monogill	40	1	Kattumaram	1	na	0	1	20	0	SandClay	0	Clupeidae	9	1	Artisanal
456	76	Pondicherry	12. Sep. 2012	Pondicherry	79.8457	11.93929	8.96	0.88	Gillnet	monogill	40	1	Kattumaram	1	na	0	1	20	0	SandClay	0	Clupeidae	9	1	Artisanal
457	77	Pondicherry	12. Sep. 2012	Pondicherry	79.84589	11.93903	9.69	0.91	Gillnet	monogill	40	1	Kattumaram	1	na	0	1	20	0	SandClay	0	Clupeidae	9	1	Artisanal
458	78	Pondicherry	12. Sep. 2012	Pondicherry	79.84477	11.93445	10.61	0.89	Gillnet	monogill	44	1	Kattumaram	1	na	0	1	20	0	SandClay	0	Clupeidae	9	1	Artisanal
459	79	Pondicherry	12. Sep. 2012	Pondicherry	79.85201	11.92112	13.17	1.94	Gillnet	monogill	56	2	FRP	1	na	0	1	25	10	SandClay	0	Clupeidae	9	1	Motorised
460	80	Pondicherry	12. Sep. 2012	Pondicherry	79.85308	11.91939	13.72	2.1	Gillnet	monogill	70	4	FRP	1	na	0	1	25	10	SandClay	0	Clupeidae	9	1	Motorised
461	81	Pondicherry	12. Sep. 2012	Pondicherry	79.83765	11.90751	9.14	0.62	Trawl	multitrawl	20	2	FRP Big	1	na	0	1	25	18	SandClay	0	Clupeidae	9	1	Motorised
462	82	Pondicherry	12. Sep. 2012	Pondicherry	79.83549	11.89956	8.96	0.61	Gillnet	multigill	18	11	FRP	2	frp	0	2	25	10	SandClay	0	Clupeidae	9	1	Motorised
463	83	Pondicherry	12. Sep. 2012	Pondicherry	79.83463	11.89645	8.6	0.64	Gillnet	multigill	18	12	FRP	2	frp	0	2	25	10	SandClay	0	Clupeidae	9	1	Motorised
464	84	Pondicherry	12. Sep. 2012	Pondicherry	79.83472	11.89446	8.96	0.7	Gillnet	monogill	56	2	Kattumaram	1	na	0	1	20	0	SandClay	0	Clupeidae	9	1	Artisanal
465	85	Pondicherry	12. Sep. 2012	Pondicherry	79.83591	11.89096	9.51	0.93	Gillnet	monogill	56	3	FRP	1	na	0	1	25	10	SandClay	0	Clupeidae	9	1	Motorised
466	86	Pondicherry	12. Sep. 2012	Pondicherry	79.83576	11.88934	9.88	0.96	Gillnet	monogill	40	1	Kattumaram	1	na	0	1	20	0	SandClay	0	Clupeidae	9	1	Artisanal
467	87	Pondicherry	12. Sep. 2012	Pondicherry	79.83504	11.88848	9.69	0.9	Gillnet	monogill	40	2	Kattumaram	1	na	0	1	20	0	SandClay	0	Clupeidae	9	1	Artisanal
468	88	Pondicherry	12. Sep. 2012	Pondicherry	79.83457	11.8812	10.06	1.04	Gillnet	monogill	44	2	Kattumaram	1	na	0	1	20	0	SandClay	0	Clupeidae	9	1	Artisanal
469	89	Pondicherry	12. Sep. 2012	Pondicherry	79.82901	11.8763	7.13	0.63	Gillnet	monogill	44	2	Kattumaram	1	na	0	1	20	0	SandClay	0	Clupeidae	9	1	Artisanal
470	90	Pondicherry	12. Sep. 2012	Pondicherry	79.82711	11.87422	6.4	0.55	Gillnet	monogill	56	4	FRP	1	na	0	1	25	10	SandClay	0	Clupeidae	9	1	Motorised
471	91	Pondicherry	12. Sep. 2012	Pondicherry	79.82693	11.87197	6.77	0.62	Gillnet	monogill	56	4	FRP	1	na	0	1	25	10	SandClay	0	Clupeidae	9	1	Motorised
472	92	Pondicherry	12. Sep. 2012	Pondicherry	79.82642	11.87089	6.58	0.6	Gillnet	monogill	44	2	Kattumaram	1	na	0	1	20	0	SandClay	0	Clupeidae	9	1	Artisanal
473	93	Pondicherry	12. Sep. 2012	Pondicherry	79.82385	11.86889	6.58	0.42	Gillnet	monogill	40	2	Kattumaram	1	na	0	1	20	0	SandClay	0	Clupeidae	9	1	Artisanal
474	94	Pondicherry	12. Sep. 2012	Pondicherry	79.82336	11.86851	6.4	0.38	Gillnet	monogill	56	4	FRP	1	na	0	1	25	10	SandClay	0	Clupeidae	9	1	Motorised
475	95	Pondicherry	12. Sep. 2012	Pondicherry	79.82298	11.86779	6.58	0.37	Gillnet	monogill	56	2	Kattumaram	1	na	0	1	20	0	SandClay	0	Clupeidae	9	1	Artisanal
476	96	Pondicherry	12. Sep. 2012	Pondicherry	79.82278	11.86678	6.95	0.39	Gillnet	monogill	56	2	Kattumaram	1	na	0	1	20	0	SandClay	0	Clupeidae	9	1	Artisanal
477	97	Pondicherry	12. Sep. 2012	Pondicherry	79.82263	11.86623	6.58	0.4	Gillnet	monogill	56	2	Kattumaram	1	na	0	1	20	0	SandClay	0	Clupeidae	9	1	Artisanal
478	98	Pondicherry	12. Sep. 2012	Pondicherry	79.82249	11.86564	6.95	0.41	Gillnet	monogill	56	4	FRP	1	na	0	1	25	10	SandClay	0	Clupeidae	9	1	Motorised
479	99	Pondicherry	12. Sep. 2012	Pondicherry	79.82056	11.86065	7.68	0.42	Gillnet	monogill	56	4	FRP	1	na	0	1	25	10	SandClay	0	Clupeidae	9	1	Motorised
480	100	Pondicherry	12. Sep. 2012	Pondicherry	79.8231	11.85283	10.79	0.99	Gillnet	monogill	56	4	FRP	1	na	0	1	25	10	SandClay	0	Clupeidae	9	1	Motorised
481	101	Pondicherry	12. Sep. 2012	Pondicherry	79.82412	11.85196	10.97	1.13	Gillnet	monogill	56	4	FRP	1	na	0	1	25	10	SandClay	0	Clupeidae	10	1	Motorised
482	102	Pondicherry	12. Sep. 2012	Pondicherry	79.82751	11.8479	13.17	1.63	Gillnet	monogill	56	2	Kattumaram	1	na	0	1	20	0	SandClay	0	Clupeidae	10	1	Artisanal
483	103	Pondicherry	12. Sep. 2012	Pondicherry	79.82878	11.84616	13.53	1.83	Gillnet	monogill	56	5	FRP	1	na	0	1	25	10	SandClay	0	Clupeidae	10	1	Motorised
484	104	Pondicherry	12. Sep. 2012	Pondicherry	79.83318	11.84843	14.63	2.19	Gillnet	monogill	36	4	FRP	1	na	0	1	25	10	SandClay	0	Clupeidae	10	1	Motorised
485	105	Pondicherry	12. Sep. 2012	Pondicherry	79.83458	11.85308	14.81	2.15	Gillnet	monogill	36	4	FRP	1	na	0	1	25	10	SandClay	0	Leiognathidae	10	1	Motorised
486	106	Pondicherry	12. Sep. 2012	Pondicherry	79.8373	11.89216	10.42	1.04	Gillnet	monogill	56	4	FRP	1	na	0	1	25	10	SandClay	0	Clupeidae	10	1	Motorised
487	107	Pondicherry	12. Sep. 2012	Pondicherry	79.83734	11.90249	9.33	0.61	Ringseine	ring	18	12	FRP	3	frp	0	3	25	10	SandClay	0	Clupeidae	10	1	Motorised
488	108	Pondicherry	13. Sep. 2012	Pondicherry	79.84093	11.94959	5.3	0.21	Gillnet	multigill	18	11	FRP	1	kattumaram	1	2	25	10	SandClay	0	Clupeidae	10	1	Motorised
489	109	Pondicherry	13. Sep. 2012	Pondicherry	79.84182	11.94638	7.32	0.38	Gillnet	monogill	40	2	Kattumaram	1	na	0	1	20	0	SandClay	0	Clupeidae	10	1	Artisanal
490	110	Pondicherry	13. Sep. 2012	Pondicherry	79.84424	11.94483	9.14	0.67	Gillnet	monogill	40	1	Kattumaram	1	na	0	1	20	0	SandClay	0	Clupeidae	10	1	Artisanal
491	111	Pondicherry	13. Sep. 2012	Pondicherry	79.84443	11.94471	9.33	0.7	Gillnet	monogill	40	1	Kattumaram	1	na	0	1	20	0	SandClay	0	Clupeidae	10	1	Artisanal
492	112	Pondicherry	13. Sep. 2012	Pondicherry	79.84545	11.94267	10.06	0.84	Gillnet	monogill	40	1	Kattumaram	1	na	0	1	20	0	SandClay	0	Clupeidae	10	1	Artisanal
493	113	Pondicherry	13. Sep. 2012	Pondicherry	79.84672	11.94224	10.24	0.98	Gillnet	monogill	40	1	Kattumaram	1	na	0	1	20	0	SandClay	0	Clupeidae	10	1	Artisanal
494	114	Pondicherry	13. Sep. 2012	Pondicherry	79.8519	11.93029	12.62	1.72	Gillnet	monogill	32	3	FRP	1	na	0	1	25	10	SandClay	0	Clupeidae	10	1	Motorised
495	115	Pondicherry	13. Sep. 2012	Pondicherry	79.83841	11.92384	7.32	0.43	Gillnet	monogill	40	1	Kattumaram	1	na	0	1	20	0	SandClay	0	Clupeidae	10	1	Artisanal
496	116	Pondicherry	13. Sep. 2012	Pondicherry	79.83822	11.92392	6.95	0.41	Gillnet	monogill	40	1	Kattumaram	1	na	0	1	20	0	SandClay	0	Clupeidae	10	1	Artisanal
497	117	Pondicherry	13. Sep. 2012	Pondicherry	79.83794	11.92393	6.58	0.38	Gillnet	monogill	40	1	Kattumaram	1	na	0	1	20	0	SandClay	0	Scombridae	10	1	Artisanal
498	118	Pondicherry	13. Sep. 2012	Pondicherry	79.83776	11.92364	6.58	0.37	Gillnet	monogill	40	1	Kattumaram	1	na	0	1	20	0	SandClay	0	Clupeidae	10	1	Artisanal
499	119	Pondicherry	13. Sep. 2012	Pondicherry	79.83778	11.92339	7.13	0.38	Gillnet	multigill	40	1	Kattumaram	1	na	0	1	20	0	SandClay	0	Clupeidae	10	1	Artisanal
500	120	Pondicherry	13. Sep. 2012	Pondicherry	79.83902	11.92076	8.05	0.59	Gillnet	monogill	32	2	FRP	1	na	0	1	25	10	SandClay	0	Clupeidae	10	1	Motorised
501	121	Pondicherry	13. Sep. 2012	Pondicherry	79.83851	11.91874	8.23	0.61	Gillnet	monogill	40	1	Kattumaram	1	na	0	1	20	0	SandClay	0	Clupeidae	10	1	Artisanal
502	122	Pondicherry	13. Sep. 2012	Pondicherry	79.83759	11.91517	7.86	0.65	Gillnet	monogill	32	2	FRP	1	na	0	1	25	10	SandClay	0	Clupeidae	10	1	Motorised
503	123	Pondicherry	13. Sep. 2012	Pondicherry	79.83737	11.90838	8.41	0.64	Gillnet	monogill	40	1	Kattumaram	1	na	0	1	20	0	SandClay	0	Clupeidae	10	1	Artisanal
504	124	Pondicherry	13. Sep. 2012	Pondicherry	79.83664	11.90581	8.41	0.46	Gillnet	monogill	40	1	Kattumaram	1	na	0	1	20	0	SandClay	0	Clupeidae	10	1	Artisanal
505	125	Pondicherry	13. Sep. 2012	Pondicherry	79.83589	11.9044	8.41	0.38	Gillnet	monogill	40	1	Kattumaram	1	na	0	1	20	0	SandClay	0	Leiognathidae	10	1	Artisanal
506	126	Pondicherry	13. Sep. 2012	Pondicherry	79.83539	11.90314	8.23	0.39	Gillnet	monogill	40	2	Kattumaram	1	na	0	1	20	0	SandClay	0	Clupeidae	10	1	Artisanal
507	127	Pondicherry	13. Sep. 2012	Pondicherry	79.83452	11.9112	8.05	0.5	Gillnet	monogill	40	1	Kattumaram	1	na	0	1	20	0	SandClay	0	Clupeidae	10	1	Artisanal
508	128	Pondicherry	13. Sep. 2012	Pondicherry	79.83437	11.90082	8.23	0.44	Gillnet	monogill	40	2	Kattumaram	1	na	0	1	20	0	SandClay	0	Clupeidae	10	1	Artisanal
509	129	Pondicherry	13. Sep. 2012	Pondicherry	79.83396	11.90005	8.23	0.44	Gillnet	monogill	40	2	Kattumaram	1	na	0	1	20	0	SandClay	0	Leiognathidae	10	1	Artisanal
510	130	Pondicherry	13. Sep. 2012	Pondicherry	79.83337	11.89534	7.68	0.54	Gillnet	monogill	40	3	Kattumaram	1	na	0	1	20	0	SandClay	0	Clupeidae	10	1	Artisanal
511	131	Pondicherry	13. Sep. 2012	Pondicherry	79.8333	11.8943	7.5	0.56	Gillnet	monogill	40	2	Kattumaram	1	na	0	1	20	0	SandClay	0	Clupeidae	10	1	Artisanal
512	132	Pondicherry	13. Sep. 2012	Pondicherry	79.83295	11.89397	7.86	0.53	Gillnet	monogill	40	2	Kattumaram	1	na	0	1	20	0	SandClay	0	Clupeidae	10	1	Artisanal
514	134	Pondicherry	13. Sep. 2012	Pondicherry	79.83106	11.88852	6.95	0.48	Gillnet	monogill	40	2	Kattumaram	1	na	0	1	20	0	SandClay	0	Leiognathidae	10	1	Artisanal
515	135	Pondicherry	13. Sep. 2012	Pondicherry	79.83031	11.88605	6.77	0.47	Gillnet	monogill	40	2	Kattumaram	1	na	0	1	20	0	SandClay	0	Clupeidae	10	1	Artisanal
516	136	Pondicherry	13. Sep. 2012	Pondicherry	79.82977	11.88429	5.85	0.45	Gillnet	monogill	40	1	Kattumaram	1	na	0	1	20	0	SandClay	0	Clupeidae	10	1	Artisanal
517	137	Pondicherry	13. Sep. 2012	Pondicherry	79.82728	11.8775	5.12	0.4	Gillnet	monogill	40	2	Kattumaram	1	na	0	1	20	0	SandClay	0	Clupeidae	10	1	Artisanal
518	138	Pondicherry	13. Sep. 2012	Pondicherry	79.82784	11.87373	6.95	0.64	Gillnet	monogill	40	2	Kattumaram	1	na	0	1	20	0	SandClay	0	Clupeidae	10	1	Artisanal
519	139	Pondicherry	13. Sep. 2012	Pondicherry	79.82794	11.87261	6.95	0.7	Gillnet	monogill	32	4	FRP	1	na	0	1	25	10	SandClay	0	Clupeidae	10	1	Motorised
520	140	Pondicherry	13. Sep. 2012	Pondicherry	79.82518	11.86185	9.88	0.84	Gillnet	monogill	40	2	Kattumaram	1	na	0	1	20	0	SandClay	0	Clupeidae	10	1	Artisanal
521	141	Pondicherry	13. Sep. 2012	Pondicherry	79.85441	11.85865	10.24	3.93	Gillnet	monogill	40	2	Kattumaram	1	na	0	1	20	0	SandClay	0	Clupeidae	10	1	Artisanal
522	142	Pondicherry	13. Sep. 2012	Pondicherry	79.81903	11.85004	9.51	0.68	Gillnet	monogill	40	2	Kattumaram	1	na	0	1	20	0	SandClay	0	Clupeidae	10	1	Artisanal
523	143	Pondicherry	13. Sep. 2012	Pondicherry	79.81628	11.84734	8.96	0.5	Gillnet	monogill	40	1	FRP	1	na	0	1	24	7	SandClay	0	Clupeidae	10	1	Motorised
524	144	Pondicherry	13. Sep. 2012	Pondicherry	79.81549	11.84562	8.6	0.48	Ringseine	ring	18	32	FRP	5	frp	0	5	25	10	SandClay	0	Clupeidae	10	1	Motorised
525	145	Pondicherry	13. Sep. 2012	Pondicherry	79.81559	11.84329	9.88	0.57	Gillnet	monogill	32	4	FRP	1	na	0	1	25	10	SandClay	0	Clupeidae	10	1	Motorised
526	146	Pondicherry	13. Sep. 2012	Pondicherry	79.81789	11.84276	10.61	0.83	Gillnet	monogill	32	5	FRP	1	na	0	1	25	10	SandClay	0	Clupeidae	10	1	Motorised
527	147	Pondicherry	13. Sep. 2012	Pondicherry	79.81858	11.84313	10.61	0.89	Gillnet	monogill	32	2	FRP	1	na	0	1	25	10	SandClay	0	Clupeidae	10	1	Motorised
528	148	Pondicherry	13. Sep. 2012	Pondicherry	79.82439	11.84524	12.07	1.41	Gillnet	monogill	56	4	FRP	1	na	0	1	25	10	SandClay	0	Clupeidae	10	1	Motorised
529	149	Pondicherry	13. Sep. 2012	Pondicherry	79.83374	11.86209	13.72	1.7	Ringseine	ring	18	42	Vallam	1	frp	10	11	72	472	SandClay	0	Clupeidae	10	1	Mechanised
530	150	Pondicherry	13. Sep. 2012	Pondicherry	79.83376	11.86391	13.53	1.62	Ringseine	ring	18	37	Vallam	1	frp	9	10	72	472	SandClay	0	Clupeidae	10	1	Mechanised
531	151	Pondicherry	13. Sep. 2012	Pondicherry	79.83527	11.90498	8.05	0.31	Ringseine	ring	18	14	FRP	8	frp	0	8	25	10	SandClay	0	Clupeidae	10	1	Motorised
532	152	Pondicherry	13. Sep. 2012	Pondicherry	79.83015	11.88554	6.04	0.47	Gillnet	monogill	40	2	Kattumaram	1	na	0	1	20	0	SandClay	0	Clupeidae	10	1	Artisanal
533	153	Pondicherry	15. Sep. 2012	Pondicherry	79.84431	11.95168	8.23	0.51	Gillnet	monogill	44	2	Kattumaram	1	na	0	1	20	0	SandClay	0	Clupeidae	10	1	Artisanal
534	154	Pondicherry	15. Sep. 2012	Pondicherry	79.84378	11.95018	7.86	0.5	Gillnet	monogill	44	1	Kattumaram	1	na	0	1	20	0	SandClay	0	Clupeidae	10	1	Artisanal
535	155	Pondicherry	15. Sep. 2012	Pondicherry	79.8437	11.95002	8.05	0.5	Gillnet	monogill	44	1	Kattumaram	1	na	0	1	20	0	SandClay	0	Clupeidae	10	1	Artisanal
536	156	Pondicherry	15. Sep. 2012	Pondicherry	79.84379	11.94568	8.78	0.61	Gillnet	monogill	44	2	Kattumaram	1	na	0	1	20	0	SandClay	0	Clupeidae	10	1	Artisanal
537	157	Pondicherry	15. Sep. 2012	Pondicherry	79.84361	11.94522	9.33	0.6	Gillnet	monogill	44	1	Kattumaram	1	na	0	1	20	0	SandClay	0	Clupeidae	10	1	Artisanal
538	158	Pondicherry	15. Sep. 2012	Pondicherry	79.84357	11.94441	9.33	0.61	Gillnet	monogill	44	1	Kattumaram	1	na	0	1	20	0	SandClay	0	Clupeidae	10	1	Artisanal
539	159	Pondicherry	15. Sep. 2012	Pondicherry	79.84371	11.94361	9.33	0.64	Gillnet	monogill	44	1	Kattumaram	1	na	0	1	20	0	SandClay	0	Leiognathidae	10	1	Artisanal
540	160	Pondicherry	15. Sep. 2012	Pondicherry	79.84406	11.94224	9.88	0.7	Gillnet	multigill	44	1	Kattumaram	1	na	0	1	20	0	SandClay	0	Clupeidae	10	1	Artisanal
541	161	Pondicherry	15. Sep. 2012	Pondicherry	79.84264	11.93533	9.33	0.65	Gillnet	multigill	44	3	Kattumaram	1	na	0	1	20	0	SandClay	0	Clupeidae	10	1	Artisanal
542	162	Pondicherry	15. Sep. 2012	Pondicherry	79.84261	11.93486	9.51	0.66	Gillnet	multigill	44	1	Kattumaram	1	na	0	1	20	0	SandClay	0	Clupeidae	10	1	Artisanal
543	163	Pondicherry	15. Sep. 2012	Pondicherry	79.84264	11.93443	9.51	0.66	Gillnet	multigill	44	1	Kattumaram	1	na	0	1	20	0	SandClay	0	Clupeidae	10	1	Artisanal
544	164	Pondicherry	15. Sep. 2012	Pondicherry	79.84273	11.9341	9.51	0.68	Gillnet	multigill	44	1	Kattumaram	1	na	0	1	20	0	SandClay	0	Clupeidae	10	1	Artisanal
545	165	Pondicherry	15. Sep. 2012	Pondicherry	79.84209	11.93328	9.51	0.62	Gillnet	multigill	44	1	Kattumaram	1	na	0	1	20	0	SandClay	0	Clupeidae	10	1	Artisanal
546	166	Pondicherry	15. Sep. 2012	Pondicherry	79.84184	11.93171	9.51	0.61	Gillnet	multigill	44	1	Kattumaram	1	na	0	1	20	0	SandClay	0	Clupeidae	10	1	Artisanal
547	167	Pondicherry	15. Sep. 2012	Pondicherry	79.84175	11.93151	8.96	0.6	Gillnet	multigill	44	1	Kattumaram	1	na	0	1	20	0	SandClay	0	Clupeidae	10	1	Artisanal
548	168	Pondicherry	15. Sep. 2012	Pondicherry	79.84016	11.92401	8.41	0.62	Gillnet	monogill	56	2	FRP	1	na	0	1	25	10	SandClay	0	Clupeidae	10	1	Motorised
549	169	Pondicherry	15. Sep. 2012	Pondicherry	79.83924	11.92251	8.05	0.55	Gillnet	multigill	44	2	Kattumaram	1	na	0	1	20	0	SandClay	0	Clupeidae	10	1	Artisanal
550	170	Pondicherry	15. Sep. 2012	Pondicherry	79.83914	11.92231	8.05	0.55	Gillnet	multigill	44	1	Kattumaram	1	na	0	1	20	0	SandClay	0	Clupeidae	10	1	Artisanal
551	171	Pondicherry	15. Sep. 2012	Pondicherry	79.83723	11.91658	8.23	0.56	Trawl	multitrawl	20	2	FRP Big	1	na	0	1	25	18	SandClay	0	Clupeidae	10	1	Motorised
552	172	Pondicherry	15. Sep. 2012	Pondicherry	79.83624	11.91326	7.86	0.6	Gillnet	monogill	44	2	FRP	1	na	0	1	25	10	SandClay	0	Clupeidae	10	1	Motorised
553	173	Pondicherry	15. Sep. 2012	Pondicherry	79.83162	11.8902	7.68	0.5	Gillnet	monogill	56	3	Kattumaram	1	na	0	1	20	0	SandClay	0	Clupeidae	10	1	Artisanal
554	174	Pondicherry	15. Sep. 2012	Pondicherry	79.82602	11.8761	5.12	0.38	Gillnet	monogill	56	3	FRP	1	na	0	1	25	10	SandClay	0	Clupeidae	10	1	Motorised
555	175	Pondicherry	15. Sep. 2012	Pondicherry	79.82507	11.87021	6.58	0.49	Gillnet	monogill	56	2	Kattumaram	1	na	0	1	20	0	SandClay	0	Clupeidae	10	1	Artisanal
556	176	Pondicherry	15. Sep. 2012	Pondicherry	79.82481	11.86017	10.24	0.87	Gillnet	monogill	44	2	Kattumaram	1	na	0	1	20	0	SandClay	0	Clupeidae	10	1	Artisanal
557	177	Pondicherry	15. Sep. 2012	Pondicherry	79.82538	11.85883	11.16	0.99	Gillnet	monogill	56	4	FRP	1	na	0	1	25	10	SandClay	0	Clupeidae	10	1	Motorised
558	178	Pondicherry	15. Sep. 2012	Pondicherry	79.82848	11.85574	13.17	1.42	Gillnet	monogill	56	2	Kattumaram	1	na	0	1	20	0	SandClay	0	Clupeidae	10	1	Artisanal
559	179	Pondicherry	15. Sep. 2012	Pondicherry	79.83195	11.84956	15	2.02	Gillnet	monogill	56	4	FRP	1	na	0	1	25	10	SandClay	0	Clupeidae	10	1	Motorised
560	180	Pondicherry	15. Sep. 2012	Pondicherry	79.83295	11.84932	15.18	2.13	Gillnet	monogill	56	4	FRP	1	na	0	1	25	10	SandClay	0	Clupeidae	10	1	Motorised
561	181	Pondicherry	15. Sep. 2012	Pondicherry	79.8391	11.85711	17.92	2.44	Gillnet	monogill	56	4	FRP	1	na	0	1	25	10	SandClay	0	Clupeidae	10	1	Motorised
563	183	Pondicherry	16. Sep. 2012	Pondicherry	79.84342	11.95188	7.5	0.41	Gillnet	monogill	70	1	Kattumaram	1	na	0	1	20	0	SandClay	0	Clupeidae	10	1	Artisanal
564	184	Pondicherry	16. Sep. 2012	Pondicherry	79.84422	11.95109	8.23	0.52	Gillnet	monogill	44	1	Kattumaram	1	na	0	1	20	0	SandClay	0	Clupeidae	10	1	Artisanal
565	185	Pondicherry	16. Sep. 2012	Pondicherry	79.84453	11.94982	8.78	0.59	Gillnet	monogill	44	2	Kattumaram	1	na	0	1	20	0	SandClay	0	Clupeidae	10	1	Artisanal
566	186	Pondicherry	16. Sep. 2012	Pondicherry	79.84562	11.949	9.69	0.73	Gillnet	monogill	44	1	Kattumaram	1	na	0	1	20	0	SandClay	0	Clupeidae	10	1	Artisanal
567	187	Pondicherry	16. Sep. 2012	Pondicherry	79.84719	11.94869	10.61	0.9	Gillnet	monogill	44	3	Kattumaram	1	na	0	1	20	0	SandClay	0	Clupeidae	10	1	Artisanal
568	188	Pondicherry	16. Sep. 2012	Pondicherry	79.84767	11.94856	10.61	0.96	Gillnet	monogill	44	1	Kattumaram	1	na	0	1	20	0	SandClay	0	Clupeidae	10	1	Artisanal
569	189	Pondicherry	16. Sep. 2012	Pondicherry	79.84993	11.94789	11.34	1.21	Gillnet	monogill	44	1	Kattumaram	1	na	0	1	20	0	SandClay	0	Clupeidae	10	1	Artisanal
570	190	Pondicherry	16. Sep. 2012	Pondicherry	79.84762	11.94113	10.42	1.09	Gillnet	monogill	44	1	Kattumaram	1	na	0	1	20	0	SandClay	0	Clupeidae	10	1	Artisanal
571	191	Pondicherry	16. Sep. 2012	Pondicherry	79.84649	11.93749	11.16	1	Gillnet	monogill	44	2	Kattumaram	1	na	0	1	20	0	SandClay	0	Clupeidae	10	1	Artisanal
572	192	Pondicherry	16. Sep. 2012	Pondicherry	79.84617	11.93641	11.34	1	Gillnet	monogill	44	1	Kattumaram	1	na	0	1	20	0	SandClay	0	Clupeidae	10	1	Artisanal
573	193	Pondicherry	16. Sep. 2012	Pondicherry	79.84603	11.93603	11.16	1	Gillnet	monogill	44	1	Kattumaram	1	na	0	1	20	0	SandClay	0	Clupeidae	10	1	Artisanal
574	194	Pondicherry	16. Sep. 2012	Pondicherry	79.84445	11.93521	10.42	0.85	Gillnet	multigill	44	1	Kattumaram	1	na	0	1	20	0	SandClay	0	Clupeidae	10	1	Artisanal
575	195	Pondicherry	16. Sep. 2012	Pondicherry	79.84393	11.93467	10.24	0.8	Gillnet	multigill	44	1	Kattumaram	1	na	0	1	20	0	SandClay	0	Clupeidae	10	1	Artisanal
576	196	Pondicherry	16. Sep. 2012	Pondicherry	79.8438	11.93442	10.24	0.79	Gillnet	multigill	44	2	Kattumaram	1	na	0	1	20	0	SandClay	0	Clupeidae	10	1	Artisanal
577	197	Pondicherry	16. Sep. 2012	Pondicherry	79.84353	11.93393	9.69	0.76	Gillnet	multigill	44	1	Kattumaram	1	na	0	1	20	0	SandClay	0	Clupeidae	10	1	Artisanal
578	198	Pondicherry	16. Sep. 2012	Pondicherry	79.84338	11.93361	10.24	0.75	Gillnet	multigill	44	2	Kattumaram	1	na	0	1	20	0	SandClay	0	Clupeidae	10	1	Artisanal
579	199	Pondicherry	16. Sep. 2012	Pondicherry	79.8433	11.93345	10.24	0.75	Gillnet	multigill	44	1	Kattumaram	1	na	0	1	20	0	SandClay	0	Clupeidae	10	1	Artisanal
580	200	Pondicherry	16. Sep. 2012	Pondicherry	79.84319	11.93314	9.69	0.74	Gillnet	multigill	44	1	Kattumaram	1	na	0	1	20	0	SandClay	0	Clupeidae	10	1	Artisanal
581	201	Pondicherry	16. Sep. 2012	Pondicherry	79.84315	11.93286	10.24	0.74	Gillnet	multigill	44	1	Kattumaram	1	na	0	1	20	0	SandClay	0	Clupeidae	10	1	Artisanal
582	202	Pondicherry	16. Sep. 2012	Pondicherry	79.84293	11.93214	9.51	0.72	Gillnet	multigill	44	1	Kattumaram	1	na	0	1	20	0	SandClay	0	Clupeidae	10	1	Artisanal
583	203	Pondicherry	16. Sep. 2012	Pondicherry	79.84177	11.93141	8.96	0.61	Gillnet	multigill	44	1	Kattumaram	1	na	0	1	20	0	SandClay	0	Clupeidae	10	1	Artisanal
584	204	Pondicherry	16. Sep. 2012	Pondicherry	79.84146	11.93129	8.6	0.58	Gillnet	multigill	44	1	Kattumaram	1	na	0	1	20	0	SandClay	0	Clupeidae	10	1	Artisanal
585	205	Pondicherry	16. Sep. 2012	Pondicherry	79.8412	11.9311	8.41	0.55	Gillnet	multigill	44	1	Kattumaram	1	na	0	1	20	0	SandClay	0	Clupeidae	10	1	Artisanal
586	206	Pondicherry	16. Sep. 2012	Pondicherry	79.84094	11.9309	8.41	0.53	Gillnet	multigill	44	1	Kattumaram	1	na	0	1	20	0	SandClay	0	Clupeidae	10	1	Artisanal
587	207	Pondicherry	16. Sep. 2012	Pondicherry	79.84074	11.93071	8.6	0.52	Gillnet	multigill	44	1	Kattumaram	1	na	0	1	20	0	SandClay	0	Clupeidae	10	1	Artisanal
588	208	Pondicherry	16. Sep. 2012	Pondicherry	79.84047	11.93001	8.23	0.51	Gillnet	multigill	44	1	Kattumaram	1	na	0	1	20	0	SandClay	0	Clupeidae	10	1	Artisanal
589	209	Pondicherry	16. Sep. 2012	Pondicherry	79.84039	11.92956	7.86	0.51	Gillnet	multigill	44	1	Kattumaram	1	na	0	1	20	0	SandClay	0	Clupeidae	10	1	Artisanal
590	210	Pondicherry	16. Sep. 2012	Pondicherry	79.83973	11.92535	7.86	0.54	Gillnet	multigill	44	1	Kattumaram	1	na	0	1	20	0	SandClay	0	Clupeidae	10	1	Artisanal
591	211	Pondicherry	16. Sep. 2012	Pondicherry	79.83946	11.92354	7.86	0.55	Gillnet	multigill	44	3	FRP	1	na	0	1	25	10	SandClay	0	Clupeidae	10	1	Motorised
592	212	Pondicherry	16. Sep. 2012	Pondicherry	79.83941	11.92291	8.05	0.56	Gillnet	multigill	44	1	Kattumaram	1	na	0	1	20	0	SandClay	0	Clupeidae	10	1	Artisanal
593	213	Pondicherry	16. Sep. 2012	Pondicherry	79.83929	11.92258	7.68	0.56	Gillnet	multigill	44	1	Kattumaram	1	na	0	1	20	0	SandClay	0	Clupeidae	10	1	Artisanal
594	214	Pondicherry	16. Sep. 2012	Pondicherry	79.8392	11.9224	7.86	0.55	Gillnet	multigill	44	1	Kattumaram	1	na	0	1	20	0	SandClay	0	Clupeidae	10	1	Artisanal
595	215	Pondicherry	16. Sep. 2012	Pondicherry	79.8391	11.92225	8.05	0.54	Gillnet	multigill	44	1	Kattumaram	1	na	0	1	20	0	SandClay	0	Clupeidae	10	1	Artisanal
596	216	Pondicherry	16. Sep. 2012	Pondicherry	79.83868	11.92149	7.68	0.52	Trawl	multitrawl	20	3	FRP Big	1	na	0	1	25	18	SandClay	0	Clupeidae	10	1	Motorised
597	217	Pondicherry	16. Sep. 2012	Pondicherry	79.83829	11.92	8.05	0.54	Gillnet	monogill	44	1	Kattumaram	1	na	0	1	20	0	SandClay	0	Clupeidae	10	1	Artisanal
598	218	Pondicherry	16. Sep. 2012	Pondicherry	79.83806	11.91907	7.86	0.55	Gillnet	monogill	44	1	Kattumaram	1	na	0	1	20	0	SandClay	0	Clupeidae	10	1	Artisanal
599	219	Pondicherry	16. Sep. 2012	Pondicherry	79.83708	11.9161	7.68	0.57	Gillnet	monogill	44	2	Kattumaram	1	na	0	1	20	0	SandClay	0	Scombridae	10	1	Artisanal
600	220	Pondicherry	16. Sep. 2012	Pondicherry	79.83578	11.91436	7.13	0.51	Gillnet	monogill	44	2	FRP	1	na	0	1	25	10	SandClay	0	Leiognathidae	10	1	Motorised
601	221	Pondicherry	16. Sep. 2012	Pondicherry	79.83538	11.91272	7.13	0.54	Gillnet	monogill	32	3	FRP	1	na	0	1	25	10	SandClay	0	Leiognathidae	10	1	Motorised
602	222	Pondicherry	16. Sep. 2012	Pondicherry	79.83559	11.90978	7.86	0.57	Trawl	multitrawl	20	4	Trawl	1	na	0	1	42	72	SandClay	0	Clupeidae	10	1	Mechanised
603	223	Pondicherry	16. Sep. 2012	Pondicherry	79.83449	11.90466	7.68	0.23	Gillnet	monogill	40	1	Kattumaram	1	na	0	1	20	0	SandClay	0	Leiognathidae	10	1	Artisanal
604	224	Pondicherry	16. Sep. 2012	Pondicherry	79.83423	11.90323	7.68	0.29	Gillnet	monogill	32	2	Kattumaram	1	na	0	1	20	0	SandClay	0	Leiognathidae	10	1	Artisanal
605	225	Pondicherry	16. Sep. 2012	Pondicherry	79.8355	11.89707	8.96	0.71	Gillnet	multigill	18	11	FRP	2	frp	0	2	25	10	SandClay	0	Leiognathidae	10	1	Motorised
606	226	Pondicherry	16. Sep. 2012	Pondicherry	79.8371	11.89234	10.97	1.01	Gillnet	monogill	56	2	Kattumaram	1	na	0	1	20	0	SandClay	0	Leiognathidae	10	1	Artisanal
607	227	Pondicherry	16. Sep. 2012	Pondicherry	79.83764	11.89069	10.97	1.12	Gillnet	monogill	56	2	Kattumaram	1	na	0	1	20	0	SandClay	0	Clupeidae	10	1	Artisanal
608	228	Pondicherry	16. Sep. 2012	Pondicherry	79.83794	11.88976	11.52	1.18	Gillnet	monogill	32	3	FRP	1	na	0	1	25	10	SandClay	0	Leiognathidae	10	1	Motorised
610	230	Pondicherry	16. Sep. 2012	Pondicherry	79.83646	11.88546	11.34	1.13	Gillnet	monogill	32	4	FRP	1	na	0	1	25	10	SandClay	0	Clupeidae	10	1	Motorised
611	231	Pondicherry	16. Sep. 2012	Pondicherry	79.83566	11.87763	11.7	1.25	Gillnet	monogill	32	5	FRP	1	na	0	1	25	10	SandClay	0	Clupeidae	10	1	Motorised
612	232	Pondicherry	16. Sep. 2012	Pondicherry	79.83541	11.87705	11.7	1.24	Gillnet	monogill	32	5	FRP	1	na	0	1	25	10	SandClay	0	Clupeidae	10	1	Motorised
613	233	Pondicherry	16. Sep. 2012	Pondicherry	79.83191	11.87049	10.97	1.18	Gillnet	monogill	32	4	FRP	1	na	0	1	25	10	SandClay	0	Clupeidae	10	1	Motorised
614	234	Pondicherry	16. Sep. 2012	Pondicherry	79.82931	11.86777	10.79	1.02	Ringseine	ring	18	24	FRP	7	frp	0	7	25	10	SandClay	0	Clupeidae	10	1	Motorised
615	235	Pondicherry	16. Sep. 2012	Pondicherry	79.82916	11.86755	10.42	1.01	Gillnet	monogill	44	2	Kattumaram	1	na	0	1	20	0	SandClay	0	Clupeidae	10	1	Artisanal
616	236	Pondicherry	16. Sep. 2012	Pondicherry	79.82793	11.8654	10.79	0.97	Gillnet	monogill	32	3	FRP	1	na	0	1	25	10	SandClay	0	Clupeidae	10	1	Motorised
617	237	Pondicherry	16. Sep. 2012	Pondicherry	79.82674	11.86224	10.79	0.98	Gillnet	monogill	56	4	FRP	1	na	0	1	25	10	SandClay	0	Clupeidae	10	1	Motorised
618	238	Pondicherry	16. Sep. 2012	Pondicherry	79.82686	11.85857	11.52	1.15	Gillnet	monogill	56	2	Kattumaram	1	na	0	1	20	0	SandClay	0	Clupeidae	10	1	Artisanal
619	239	Pondicherry	16. Sep. 2012	Pondicherry	79.82819	11.85635	12.62	1.37	Gillnet	monogill	56	2	Kattumaram	1	na	0	1	20	0	SandClay	0	Clupeidae	10	1	Artisanal
620	240	Pondicherry	16. Sep. 2012	Pondicherry	79.82915	11.85532	13.53	1.51	Gillnet	monogill	56	5	FRP	1	na	0	1	25	10	SandClay	0	Clupeidae	10	1	Motorised
621	241	Pondicherry	16. Sep. 2012	Pondicherry	79.83095	11.85599	13.9	1.66	Gillnet	monogill	56	4	FRP	1	na	0	1	25	10	SandClay	0	Clupeidae	10	1	Motorised
622	242	Pondicherry	16. Sep. 2012	Pondicherry	79.83276	11.85688	14.26	1.81	Gillnet	monogill	32	4	FRP	1	na	0	1	25	10	SandClay	0	Clupeidae	10	1	Motorised
623	243	Pondicherry	16. Sep. 2012	Pondicherry	79.83459	11.86408	14.45	1.7	Gillnet	monogill	32	3	FRP	1	na	0	1	25	10	SandClay	0	Clupeidae	10	1	Motorised
624	244	Cuddalore	24. Sep. 2012	Cuddalore	79.78882	11.49857	8.23	0.87	Gillnet	monogill	38	2	FRP	1	na	0	1	25	10	SandClay	0	Clupeidae	10	1	Motorised
625	245	Cuddalore	24. Sep. 2012	Cuddalore	79.78838	11.49712	8.05	0.79	Gillnet	monogill	38	3	FRP	1	na	0	1	25	10	SandClay	0	Clupeidae	10	1	Motorised
626	246	Cuddalore	24. Sep. 2012	Cuddalore	79.79158	11.49621	8.6	1.1	Gillnet	monogill	38	2	FRP	1	na	0	1	25	10	SandClay	0	Clupeidae	10	1	Motorised
627	247	Cuddalore	24. Sep. 2012	Cuddalore	79.79329	11.49529	8.96	1.25	Gillnet	monogill	56	6	FRP	1	na	0	1	25	10	SandClay	0	Clupeidae	10	1	Motorised
628	248	Cuddalore	24. Sep. 2012	Cuddalore	79.79845	11.49493	10.24	1.78	Gillnet	monogill	56	4	FRP	1	na	0	1	25	10	SandClay	0	Clupeidae	10	1	Motorised
629	249	Cuddalore	24. Sep. 2012	Cuddalore	79.80419	11.49319	11.52	2.33	Gillnet	monogill	38	3	FRP	1	na	0	1	25	10	SandClay	0	Clupeidae	10	1	Motorised
630	250	Cuddalore	24. Sep. 2012	Cuddalore	79.80782	11.494	12.8	2.73	Gillnet	monogill	56	4	FRP	1	na	0	1	25	10	SandClay	0	Clupeidae	10	1	Motorised
631	251	Cuddalore	24. Sep. 2012	Cuddalore	79.81313	11.50178	15.18	3.53	Gillnet	multigill	75	2	FRP Big	1	na	0	1	25	18	SandClay	0	Clupeidae	10	1	Motorised
632	252	Cuddalore	24. Sep. 2012	Cuddalore	79.8219	11.51144	19.2	4.73	Gillnet	monogill	56	2	FRP	1	na	0	1	25	10	SandClay	0	Clupeidae	10	1	Motorised
633	253	Cuddalore	24. Sep. 2012	Cuddalore	79.82861	11.51993	21.95	5.73	Gillnet	monogill	56	3	FRP	1	na	0	1	25	10	SandClay	0	Leiognathidae	1	1	Motorised
634	254	Cuddalore	24. Sep. 2012	Cuddalore	79.82594	11.52686	21.4	5.67	Gillnet	multigill	75	3	FRP Big	1	na	0	1	25	18	SandClay	0	Leiognathidae	1	1	Motorised
635	255	Cuddalore	24. Sep. 2012	Cuddalore	79.82365	11.53397	21.4	5.73	Gillnet	monogill	56	4	FRP	1	na	0	1	25	10	SandClay	0	Leiognathidae	1	1	Motorised
636	256	Cuddalore	24. Sep. 2012	Cuddalore	79.82313	11.53519	21.4	5.74	Gillnet	monogill	56	4	FRP	1	na	0	1	25	10	SandClay	0	Leiognathidae	1	1	Motorised
637	257	Cuddalore	24. Sep. 2012	Cuddalore	79.81707	11.5412	19.39	5.52	Gillnet	monogill	56	4	FRP	1	na	0	1	25	10	SandClay	0	Leiognathidae	1	1	Motorised
638	258	Cuddalore	24. Sep. 2012	Cuddalore	79.80885	11.54587	16.64	5.08	Gillnet	monogill	56	3	FRP	1	na	0	1	25	10	SandClay	0	Scombridae	1	1	Motorised
639	259	Cuddalore	24. Sep. 2012	Cuddalore	79.80722	11.5523	16.09	5.08	Gillnet	multigill	75	3	FRP Big	1	na	0	1	25	18	SandClay	0	Leiognathidae	1	1	Motorised
640	260	Cuddalore	24. Sep. 2012	Cuddalore	79.8051	11.56012	14.63	5.01	Gillnet	monogill	56	4	FRP	1	na	0	1	25	10	SandClay	0	Scombridae	1	1	Motorised
641	261	Cuddalore	24. Sep. 2012	Cuddalore	79.80054	11.56253	13.72	4.55	Gillnet	monogill	56	5	FRP	1	na	0	1	25	10	SandClay	0	Leiognathidae	1	1	Motorised
642	262	Cuddalore	24. Sep. 2012	Cuddalore	79.78355	11.56087	11.16	2.69	Trawl	multitrawl	20	4	Trawl	1	na	0	1	40	72	SandClay	0	Leiognathidae	1	1	Mechanised
643	263	Cuddalore	24. Sep. 2012	Cuddalore	79.78275	11.56073	11.34	2.6	Trawl	multitrawl	20	5	Trawl	1	na	0	1	40	72	SandClay	0	Leiognathidae	1	1	Mechanised
644	264	Cuddalore	24. Sep. 2012	Cuddalore	79.78143	11.56059	11.34	2.46	Trawl	multitrawl	20	5	Trawl	1	na	0	1	40	72	SandClay	0	Leiognathidae	1	1	Mechanised
645	265	Cuddalore	24. Sep. 2012	Cuddalore	79.78082	11.56054	10.97	2.39	Trawl	multitrawl	20	4	Trawl	1	na	0	1	40	72	SandClay	0	Leiognathidae	1	1	Mechanised
646	266	Cuddalore	24. Sep. 2012	Cuddalore	79.77708	11.56113	10.24	1.99	Trawl	multitrawl	20	5	Trawl	1	na	0	1	40	72	SandClay	0	Leiognathidae	1	1	Mechanised
647	267	Cuddalore	24. Sep. 2012	Cuddalore	79.77692	11.56115	10.61	1.98	Trawl	multitrawl	20	5	Trawl	1	na	0	1	40	72	SandClay	0	Leiognathidae	1	1	Mechanised
648	268	Cuddalore	24. Sep. 2012	Cuddalore	79.77643	11.56122	10.42	1.92	Trawl	multitrawl	20	5	Trawl	1	na	0	1	40	72	SandClay	0	Leiognathidae	1	1	Mechanised
649	269	Cuddalore	24. Sep. 2012	Cuddalore	79.77634	11.56123	10.06	1.92	Trawl	multitrawl	20	5	Trawl	1	na	0	1	40	72	SandClay	0	Leiognathidae	1	1	Mechanised
650	270	Cuddalore	24. Sep. 2012	Cuddalore	79.77454	11.56154	10.61	1.72	Trawl	multitrawl	20	5	Trawl	1	na	0	1	40	72	SandClay	0	Leiognathidae	1	1	Mechanised
651	271	Cuddalore	24. Sep. 2012	Cuddalore	79.77445	11.56156	10.42	1.71	Trawl	multitrawl	20	4	Trawl	1	na	0	1	40	72	SandClay	0	Leiognathidae	1	1	Mechanised
652	272	Cuddalore	24. Sep. 2012	Cuddalore	79.77357	11.56175	10.42	1.62	Trawl	multitrawl	20	5	Trawl	1	na	0	1	40	72	SandClay	0	Leiognathidae	1	1	Mechanised
653	273	Cuddalore	24. Sep. 2012	Cuddalore	79.77346	11.56177	10.61	1.61	Trawl	multitrawl	20	5	Trawl	1	na	0	1	40	72	SandClay	0	Leiognathidae	1	1	Mechanised
654	274	Cuddalore	24. Sep. 2012	Cuddalore	79.77029	11.56229	10.06	1.28	Trawl	multitrawl	20	5	Trawl	1	na	0	1	40	72	SandClay	0	Leiognathidae	1	1	Mechanised
655	275	Cuddalore	24. Sep. 2012	Cuddalore	79.77021	11.5623	10.06	1.27	Trawl	multitrawl	20	5	Trawl	1	na	0	1	40	72	SandClay	0	Leiognathidae	1	1	Mechanised
656	276	Cuddalore	24. Sep. 2012	Cuddalore	79.79639	11.56234	10.06	4.1	Gillnet	monogill	40	2	Kattumaram	1	na	0	1	20	0	SandClay	0	Leiognathidae	1	1	Artisanal
657	277	Cuddalore	24. Sep. 2012	Cuddalore	79.76811	11.56244	9.88	1.04	Gillnet	monogill	40	1	Kattumaram	1	na	0	1	20	0	SandClay	0	Leiognathidae	1	1	Artisanal
658	278	Cuddalore	24. Sep. 2012	Cuddalore	79.7653	11.56299	9.88	0.74	Gillnet	monogill	40	2	Kattumaram	1	na	0	1	20	0	SandClay	0	Leiognathidae	1	1	Artisanal
659	279	Cuddalore	24. Sep. 2012	Cuddalore	79.76513	11.56304	9.33	0.72	Gillnet	monogill	40	1	Kattumaram	1	na	0	1	20	0	SandClay	0	Leiognathidae	1	1	Artisanal
660	280	Cuddalore	24. Sep. 2012	Cuddalore	79.76452	11.56307	9.14	0.66	Gillnet	monogill	40	1	Kattumaram	1	na	0	1	20	0	SandClay	0	Leiognathidae	1	1	Artisanal
661	281	Cuddalore	24. Sep. 2012	Cuddalore	79.76698	11.5532	9.14	0.8	Trawl	multitrawl	20	5	Trawl	1	na	0	1	40	72	SandClay	0	Leiognathidae	1	1	Mechanised
662	282	Cuddalore	24. Sep. 2012	Cuddalore	79.76698	11.55304	9.14	0.79	Trawl	multitrawl	20	5	Trawl	1	na	0	1	40	72	SandClay	0	Leiognathidae	1	1	Mechanised
663	283	Cuddalore	24. Sep. 2012	Cuddalore	79.7743	11.53859	9.14	1.24	Trawl	multitrawl	20	5	Trawl	1	na	0	1	40	72	SandClay	0	Leiognathidae	1	1	Mechanised
664	284	Cuddalore	24. Sep. 2012	Cuddalore	79.77801	11.52599	8.6	1.15	Trawl	multitrawl	20	5	Trawl	1	na	0	1	40	72	SandClay	0	Leiognathidae	1	1	Mechanised
665	285	Cuddalore	24. Sep. 2012	Cuddalore	79.77853	11.52442	8.23	1.14	Trawl	multitrawl	20	5	Trawl	1	na	0	1	40	72	SandClay	0	Leiognathidae	1	1	Mechanised
666	286	Cuddalore	24. Sep. 2012	Cuddalore	79.77981	11.52132	7.86	0.98	Trawl	multitrawl	20	5	Trawl	1	na	0	1	40	72	SandClay	0	Leiognathidae	1	1	Mechanised
667	287	Cuddalore	24. Sep. 2012	Cuddalore	79.78088	11.51885	7.68	0.89	Ringseine	ring	18	28	FRP	7	frp	0	7	25	10	SandClay	0	Portunidae	1	1	Motorised
668	288	Cuddalore	24. Sep. 2012	Cuddalore	79.78159	11.51423	6.77	0.65	Gillnet	monogill	56	4	FRP	1	na	0	1	25	10	SandClay	0	Leiognathidae	1	1	Motorised
669	289	Cuddalore	24. Sep. 2012	Cuddalore	79.78329	11.50813	4.75	0.68	Scoopnet	scoopnet	12	3	FRP	1	na	0	1	25	10	SandClay	0	Leiognathidae	1	1	Motorised
670	290	Cuddalore	25. Sep. 2012	Cuddalore	79.79108	11.49874	8.78	1.12	Gillnet	monogill	38	3	FRP	1	na	0	1	25	10	SandClay	0	Scombridae	9	1	Motorised
671	291	Cuddalore	25. Sep. 2012	Cuddalore	79.79622	11.49819	10.24	1.64	Gillnet	monogill	38	2	FRP	1	na	0	1	25	10	SandClay	0	Scombridae	9	1	Motorised
672	292	Cuddalore	25. Sep. 2012	Cuddalore	79.7994	11.49301	10.42	1.82	Gillnet	monogill	38	3	FRP	1	na	0	1	25	10	SandClay	0	Scombridae	9	1	Motorised
673	293	Cuddalore	25. Sep. 2012	Cuddalore	79.80417	11.4848	10.97	2	Gillnet	monogill	38	5	FRP	1	na	0	1	25	10	SandClay	0	Clupeidae	9	1	Motorised
674	294	Cuddalore	25. Sep. 2012	Cuddalore	79.8045	11.47989	10.79	1.77	Gillnet	monogill	38	3	FRP	1	na	0	1	25	10	SandClay	0	Clupeidae	9	1	Motorised
675	295	Cuddalore	25. Sep. 2012	Cuddalore	79.80536	11.47946	10.61	1.83	Gillnet	monogill	38	3	FRP	1	na	0	1	25	10	SandClay	0	Scombridae	9	1	Motorised
676	296	Cuddalore	25. Sep. 2012	Cuddalore	79.80884	11.47981	11.89	2.19	Gillnet	monogill	56	3	FRP	1	na	0	1	25	10	SandClay	0	Scombridae	9	1	Motorised
677	297	Cuddalore	25. Sep. 2012	Cuddalore	79.81097	11.47747	11.89	2.28	Gillnet	monogill	56	4	FRP	1	na	0	1	25	10	SandClay	0	Scombridae	9	1	Motorised
678	298	Cuddalore	25. Sep. 2012	Cuddalore	79.81651	11.47528	13.72	2.69	Gillnet	multigill	75	4	FRP Big	1	na	0	1	25	18	SandClay	0	Scombridae	9	1	Motorised
679	299	Cuddalore	25. Sep. 2012	Cuddalore	79.82465	11.47656	16.28	3.51	Gillnet	monogill	56	3	FRP	1	na	0	1	25	10	SandClay	0	Scombridae	9	1	Motorised
680	300	Cuddalore	25. Sep. 2012	Cuddalore	79.82687	11.47671	16.82	3.73	Gillnet	multigill	75	5	FRP Big	1	na	0	1	25	18	SandClay	0	Scombridae	9	1	Motorised
681	301	Cuddalore	25. Sep. 2012	Cuddalore	79.82859	11.47796	17.74	3.96	Gillnet	multigill	75	4	FRP Big	1	na	0	1	25	18	SandClay	0	Leiognathidae	9	1	Motorised
682	302	Cuddalore	25. Sep. 2012	Cuddalore	79.82872	11.47826	17.74	3.99	Gillnet	multigill	75	5	FRP Big	1	na	0	1	25	18	SandClay	0	Portunidae	9	1	Motorised
683	303	Cuddalore	25. Sep. 2012	Cuddalore	79.83138	11.48674	19.75	4.73	Gillnet	multigill	75	4	FRP Big	1	na	0	1	25	18	SandClay	0	Portunidae	9	1	Motorised
684	304	Cuddalore	25. Sep. 2012	Cuddalore	79.82439	11.50152	18.84	4.7	Gillnet	multigill	75	3	FRP Big	1	na	0	1	25	18	SandClay	0	Portunidae	9	1	Motorised
685	305	Cuddalore	25. Sep. 2012	Cuddalore	79.82227	11.50802	19.02	4.67	Gillnet	monogill	56	4	FRP	1	na	0	1	25	10	SandClay	0	Clupeidae	9	1	Motorised
686	306	Cuddalore	25. Sep. 2012	Cuddalore	79.81796	11.53093	19.57	5.03	Gillnet	multigill	75	4	FRP Big	1	na	0	1	25	18	SandClay	0	Leiognathidae	9	1	Motorised
687	307	Cuddalore	25. Sep. 2012	Cuddalore	79.80608	11.54073	16.28	4.55	Gillnet	monogill	56	3	FRP	1	na	0	1	25	10	SandClay	0	Clupeidae	9	1	Motorised
688	308	Cuddalore	25. Sep. 2012	Cuddalore	79.79073	11.53988	12.07	3	Gillnet	multigill	75	3	FRP Big	1	na	0	1	25	18	SandClay	0	Clupeidae	9	1	Motorised
689	309	Cuddalore	25. Sep. 2012	Cuddalore	79.7879	11.5411	10.97	2.74	Gillnet	monogill	56	3	FRP	1	na	0	1	25	10	SandClay	0	Portunidae	9	1	Motorised
690	310	Cuddalore	25. Sep. 2012	Cuddalore	79.7872	11.54148	10.97	2.68	Gillnet	monogill	56	3	FRP	1	na	0	1	25	10	SandClay	0	Portunidae	9	1	Motorised
691	311	Cuddalore	25. Sep. 2012	Cuddalore	79.7858	11.54216	11.34	2.55	Gillnet	monogill	56	3	FRP	1	na	0	1	25	10	SandClay	0	Portunidae	9	1	Motorised
693	313	Cuddalore	25. Sep. 2012	Cuddalore	79.77421	11.53715	8.96	1.19	Trawl	multitrawl	20	5	Trawl	1	na	0	1	40	472	SandClay	0	Portunidae	9	1	Mechanised
694	314	Cuddalore	25. Sep. 2012	Cuddalore	79.77358	11.53683	8.6	1.11	Trawl	multitrawl	20	2	FRP	1	na	0	1	25	10	SandClay	0	Portunidae	9	1	Motorised
695	315	Cuddalore	25. Sep. 2012	Cuddalore	79.77252	11.53628	8.6	0.98	Scoopnet	scoopnet	12	3	FRP	1	na	0	1	25	10	SandClay	0	Portunidae	9	1	Motorised
696	316	Cuddalore	25. Sep. 2012	Cuddalore	79.77149	11.53583	8.41	0.86	Gillnet	monogill	38	3	FRP	1	na	0	1	25	10	SandClay	0	Portunidae	9	1	Motorised
697	317	Cuddalore	25. Sep. 2012	Cuddalore	79.77132	11.53559	8.23	0.84	Scoopnet	scoopnet	12	5	FRP	1	na	0	1	25	10	SandClay	0	Portunidae	9	1	Motorised
698	318	Cuddalore	25. Sep. 2012	Cuddalore	79.77132	11.53529	8.41	0.83	Ringseine	ring	18	26	FRP	6	frp	0	6	25	10	SandClay	0	Portunidae	9	1	Motorised
699	319	Cuddalore	25. Sep. 2012	Cuddalore	79.77151	11.5351	8.6	0.84	Scoopnet	scoopnet	12	5	FRP	1	na	0	1	25	10	SandClay	0	Portunidae	9	1	Motorised
700	320	Cuddalore	25. Sep. 2012	Cuddalore	79.77215	11.53427	8.23	0.88	Scoopnet	scoopnet	12	5	FRP	1	na	0	1	25	10	SandClay	0	Clupeidae	9	1	Motorised
701	321	Cuddalore	25. Sep. 2012	Cuddalore	79.77218	11.53418	8.6	0.88	Scoopnet	scoopnet	12	5	FRP	1	na	0	1	25	10	SandClay	0	Clupeidae	9	1	Motorised
702	322	Cuddalore	25. Sep. 2012	Cuddalore	79.77227	11.53397	8.41	0.88	Scoopnet	scoopnet	12	4	FRP	1	na	0	1	25	10	SandClay	0	Clupeidae	9	1	Motorised
703	323	Cuddalore	25. Sep. 2012	Cuddalore	79.77232	11.53384	8.41	0.88	Scoopnet	scoopnet	12	5	FRP	1	na	0	1	25	10	SandClay	0	Clupeidae	9	1	Motorised
704	324	Cuddalore	25. Sep. 2012	Cuddalore	79.77272	11.53296	8.6	0.89	Scoopnet	scoopnet	12	5	FRP	1	na	0	1	25	10	SandClay	0	Clupeidae	9	1	Motorised
705	325	Cuddalore	25. Sep. 2012	Cuddalore	79.77269	11.53269	8.6	0.88	Ringseine	ring	18	23	FRP	7	frp	0	7	25	10	SandClay	0	Clupeidae	9	1	Motorised
706	326	Cuddalore	25. Sep. 2012	Cuddalore	79.77541	11.53369	8.96	1.2	Trawl	multitrawl	20	4	Trawl	1	na	0	1	40	72	SandClay	0	Clupeidae	9	1	Mechanised
707	327	Cuddalore	25. Sep. 2012	Cuddalore	79.77551	11.53376	9.33	1.21	Trawl	multitrawl	20	4	Trawl	1	na	0	1	40	72	SandClay	0	Clupeidae	9	1	Mechanised
708	328	Cuddalore	25. Sep. 2012	Cuddalore	79.77718	11.53036	8.96	1.26	Trawl	multitrawl	20	4	Trawl	1	na	0	1	40	72	SandClay	0	Clupeidae	9	1	Mechanised
709	329	Cuddalore	25. Sep. 2012	Cuddalore	79.77718	11.52949	8.96	1.22	Trawl	multitrawl	20	4	Trawl	1	na	0	1	40	72	SandClay	0	Clupeidae	9	1	Mechanised
710	330	Cuddalore	25. Sep. 2012	Cuddalore	79.77571	11.5379	9.51	1.37	Trawl	multitrawl	20	2	FRP	1	na	0	1	25	10	SandClay	0	Clupeidae	9	1	Motorised
711	331	Cuddalore	26. Sep. 2012	Cuddalore	79.79271	11.48599	8.6	0.88	Gillnet	monogill	38	2	FRP	1	na	0	1	25	10	SandClay	0	Clupeidae	9	1	Motorised
712	332	Cuddalore	25. Sep. 2012	Cuddalore	79.79537	11.48535	9.14	1.13	Gillnet	monogill	38	3	FRP	1	na	0	1	25	10	SandClay	0	Portunidae	9	1	Motorised
713	333	Cuddalore	25. Sep. 2012	Cuddalore	79.79887	11.48247	9.51	1.37	Gillnet	monogill	38	3	FRP	1	na	0	1	25	10	SandClay	0	Portunidae	9	1	Motorised
714	334	Cuddalore	25. Sep. 2012	Cuddalore	79.79963	11.48178	9.69	1.41	Gillnet	monogill	38	3	FRP	1	na	0	1	25	10	SandClay	0	Portunidae	9	1	Motorised
715	335	Cuddalore	26. Sep. 2012	Cuddalore	79.80324	11.4832	10.61	1.83	Gillnet	monogill	38	3	FRP	1	na	0	1	25	10	SandClay	0	Portunidae	9	1	Motorised
716	336	Cuddalore	26. Sep. 2012	Cuddalore	79.80933	11.48292	12.07	2.39	Gillnet	monogill	38	4	FRP	1	na	0	1	25	10	SandClay	0	Portunidae	9	1	Motorised
717	337	Cuddalore	26. Sep. 2012	Cuddalore	79.81027	11.48172	12.44	2.42	Gillnet	multigill	75	3	FRP Big	1	na	0	1	25	18	SandClay	0	Portunidae	9	1	Motorised
718	338	Cuddalore	26. Sep. 2012	Cuddalore	79.81287	11.47837	12.8	2.51	Gillnet	monogill	56	2	FRP	1	na	0	1	25	10	SandClay	0	Portunidae	9	1	Motorised
719	339	Cuddalore	26. Sep. 2012	Cuddalore	79.81898	11.47471	14.63	2.88	Gillnet	multigill	75	3	FRP Big	1	na	0	1	25	18	SandClay	0	Portunidae	9	1	Motorised
720	340	Cuddalore	26. Sep. 2012	Cuddalore	79.82686	11.47248	16.64	3.49	Gillnet	monogill	56	3	FRP	1	na	0	1	25	10	SandClay	0	Portunidae	9	1	Motorised
721	341	Cuddalore	26. Sep. 2012	Cuddalore	79.83839	11.48029	21.4	5.01	Gillnet	monogill	56	5	FRP	1	na	0	1	25	10	SandClay	0	Portunidae	9	1	Motorised
722	342	Cuddalore	26. Sep. 2012	Cuddalore	79.83006	11.49198	19.93	4.86	Gillnet	multigill	75	3	FRP Big	1	na	0	1	25	18	SandClay	0	Portunidae	9	1	Motorised
723	343	Cuddalore	26. Sep. 2012	Cuddalore	79.82478	11.48955	17.92	4.22	Gillnet	multigill	75	3	FRP	1	na	0	1	25	10	SandClay	0	Portunidae	9	1	Motorised
724	344	Cuddalore	26. Sep. 2012	Cuddalore	79.81964	11.4891	16.28	3.71	Gillnet	monogill	56	3	FRP	1	na	0	1	25	10	SandClay	0	Portunidae	9	1	Motorised
725	345	Cuddalore	26. Sep. 2012	Cuddalore	79.819	11.48932	16.09	3.66	Gillnet	multigill	75	3	FRP Big	1	na	0	1	25	18	SandClay	0	Portunidae	9	1	Motorised
726	346	Cuddalore	26. Sep. 2012	Cuddalore	79.81799	11.49236	15.91	3.71	Gillnet	monogill	56	3	FRP	1	na	0	1	25	10	SandClay	0	Portunidae	9	1	Motorised
727	347	Cuddalore	26. Sep. 2012	Cuddalore	79.81667	11.49299	15.54	3.6	Trawl	multitrawl	20	5	Trawl	1	na	0	1	40	72	SandClay	0	Portunidae	9	1	Mechanised
728	348	Cuddalore	26. Sep. 2012	Cuddalore	79.81573	11.49346	15.36	3.52	Trawl	multitrawl	20	5	Trawl	1	na	0	1	40	72	SandClay	0	Portunidae	9	1	Mechanised
729	349	Cuddalore	26. Sep. 2012	Cuddalore	79.81362	11.49456	14.63	3.34	Gillnet	monogill	38	2	FRP	1	na	0	1	25	10	SandClay	0	Portunidae	9	1	Motorised
730	350	Cuddalore	26. Sep. 2012	Cuddalore	79.81212	11.50397	15	3.48	Gillnet	multigill	75	3	FRP Big	1	na	0	1	25	18	SandClay	0	Portunidae	9	1	Motorised
731	351	Cuddalore	26. Sep. 2012	Cuddalore	79.81249	11.50742	16.09	3.62	Gillnet	multigill	75	2	FRP Big	1	na	0	1	25	18	SandClay	0	Penaeidae	9	1	Motorised
732	352	Cuddalore	26. Sep. 2012	Cuddalore	79.81559	11.51191	17.19	4.09	Gillnet	multigill	75	3	FRP Big	1	na	0	1	25	18	SandClay	0	Portunidae	9	1	Motorised
733	353	Cuddalore	26. Sep. 2012	Cuddalore	79.80792	11.52185	15.73	3.63	Gillnet	multigill	75	3	FRP Big	1	na	0	1	25	18	SandClay	0	Portunidae	9	1	Motorised
734	354	Cuddalore	26. Sep. 2012	Cuddalore	79.78451	11.52984	10.42	1.97	Ringseine	ring	18	18	FRP	7	frp	0	7	25	10	SandClay	0	Clupeidae	9	1	Motorised
735	355	Cuddalore	26. Sep. 2012	Cuddalore	79.7762	11.52283	7.86	0.83	Scoopnet	scoopnet	12	4	FRP	1	na	0	1	25	10	SandClay	0	Clupeidae	9	1	Motorised
736	356	Cuddalore	26. Sep. 2012	Cuddalore	79.77657	11.51945	5.85	0.58	Scoopnet	scoopnet	12	5	FRP	1	na	0	1	25	10	SandClay	0	Clupeidae	9	1	Motorised
737	357	Cuddalore	26. Sep. 2012	Cuddalore	79.77799	11.51933	6.77	0.69	Scoopnet	scoopnet	12	5	FRP	1	na	0	1	25	10	SandClay	0	Clupeidae	9	1	Motorised
738	358	Cuddalore	26. Sep. 2012	Cuddalore	79.77871	11.51939	7.13	0.75	Scoopnet	scoopnet	12	4	FRP	1	na	0	1	25	10	SandClay	0	Clupeidae	9	1	Motorised
739	359	Cuddalore	26. Sep. 2012	Cuddalore	79.77919	11.5191	6.58	0.77	Scoopnet	scoopnet	12	5	FRP	1	na	0	1	25	10	SandClay	0	Portunidae	1	1	Motorised
740	360	Cuddalore	26. Sep. 2012	Cuddalore	79.77951	11.51886	6.95	0.78	Scoopnet	scoopnet	12	4	FRP	1	na	0	1	25	10	SandClay	0	Penaeidae	1	1	Motorised
741	361	Cuddalore	26. Sep. 2012	Cuddalore	79.78431	11.51377	8.23	0.9	Scoopnet	scoopnet	12	4	FRP	1	na	0	1	25	10	SandClay	0	Penaeidae	2	1	Motorised
742	362	Cuddalore	26. Sep. 2012	Cuddalore	79.78446	11.5135	8.23	0.91	Scoopnet	scoopnet	12	4	FRP	1	na	0	1	25	10	SandClay	0	Penaeidae	2	1	Motorised
743	363	Cuddalore	26. Sep. 2012	Cuddalore	79.78461	11.51326	8.05	0.91	Scoopnet	scoopnet	12	5	FRP	1	na	0	1	25	10	SandClay	0	Penaeidae	2	1	Motorised
744	364	Cuddalore	26. Sep. 2012	Cuddalore	79.7848	11.5127	7.86	0.92	Scoopnet	scoopnet	12	5	FRP	1	na	0	1	25	10	SandClay	0	Penaeidae	2	1	Motorised
745	365	Cuddalore	26. Sep. 2012	Cuddalore	79.78477	11.51232	7.5	0.9	Scoopnet	scoopnet	12	5	FRP	1	na	0	1	25	10	SandClay	0	Penaeidae	2	1	Motorised
746	366	Cuddalore	26. Sep. 2012	Cuddalore	79.78478	11.51203	7.32	0.9	Scoopnet	scoopnet	12	4	FRP	1	na	0	1	25	10	SandClay	0	Penaeidae	2	1	Motorised
747	367	Cuddalore	26. Sep. 2012	Cuddalore	79.7851	11.5917	6.77	2.95	Scoopnet	scoopnet	12	5	FRP	1	na	0	1	25	10	SandClay	0	Penaeidae	2	1	Motorised
748	368	Cuddalore	26. Sep. 2012	Cuddalore	79.78499	11.5539	6.77	2.75	Scoopnet	scoopnet	12	5	FRP	1	na	0	1	25	10	SandClay	0	Penaeidae	2	1	Motorised
749	369	Cuddalore	26. Sep. 2012	Cuddalore	79.785	11.50505	6.58	0.71	Scoopnet	scoopnet	12	5	FRP	1	na	0	1	25	10	SandClay	0	Clupeidae	5	1	Motorised
750	370	Cuddalore	26. Sep. 2012	Cuddalore	79.78493	11.5461	6.4	2.56	Scoopnet	scoopnet	12	4	FRP	1	na	0	1	25	10	SandClay	0	Clupeidae	5	1	Motorised
751	371	Cuddalore	27. Sep. 2012	Cuddalore	79.79831	11.48998	10.06	1.6	Gillnet	monogill	38	2	FRP	1	na	0	1	25	10	SandClay	0	Clupeidae	5	1	Motorised
752	372	Cuddalore	27. Sep. 2012	Cuddalore	79.79942	11.49587	10.61	1.91	Gillnet	monogill	38	3	FRP	1	na	0	1	25	10	SandClay	0	Clupeidae	5	1	Motorised
753	373	Cuddalore	27. Sep. 2012	Cuddalore	79.79631	11.50298	10.79	1.79	Gillnet	monogill	120	14	FRP	3	frp	0	3	25	10	SandClay	0	Clupeidae	5	1	Motorised
754	374	Cuddalore	27. Sep. 2012	Cuddalore	79.79623	11.5031	10.79	1.79	Gillnet	monogill	120	12	FRP	3	frp	0	3	25	10	SandClay	0	Clupeidae	5	1	Motorised
755	375	Cuddalore	27. Sep. 2012	Cuddalore	79.79617	11.50319	10.61	1.78	Gillnet	monogill	120	15	FRP	3	frp	0	3	25	10	SandClay	0	Clupeidae	5	1	Motorised
756	376	Cuddalore	27. Sep. 2012	Cuddalore	79.79486	11.50566	10.61	1.73	Gillnet	monogill	120	14	FRP	3	frp	0	3	25	10	SandClay	0	Clupeidae	5	1	Motorised
757	377	Cuddalore	27. Sep. 2012	Cuddalore	79.79269	11.50823	10.24	1.61	Gillnet	monogill	38	4	FRP	1	na	0	1	25	10	SandClay	0	Clupeidae	5	1	Motorised
758	378	Cuddalore	27. Sep. 2012	Cuddalore	79.78744	11.51342	9.69	1.21	Gillnet	monogill	120	14	FRP	3	frp	0	3	25	10	SandClay	0	Clupeidae	5	1	Motorised
759	379	Cuddalore	27. Sep. 2012	Cuddalore	79.78735	11.51351	9.51	1.21	Gillnet	monogill	120	15	FRP	3	frp	0	3	25	10	SandClay	0	Scombridae	9	1	Motorised
760	380	Cuddalore	27. Sep. 2012	Cuddalore	79.78568	11.51527	9.14	1.11	Gillnet	monogill	120	15	FRP	3	frp	0	3	25	10	SandClay	0	Leiognathidae	1	1	Motorised
761	381	Cuddalore	27. Sep. 2012	Cuddalore	79.78525	11.51579	9.14	1.09	Gillnet	monogill	38	2	FRP	1	na	0	1	25	10	SandClay	0	Leiognathidae	1	1	Motorised
762	382	Cuddalore	27. Sep. 2012	Cuddalore	79.78525	11.51579	8.96	1.09	Gillnet	monogill	120	14	FRP	3	frp	0	3	25	10	SandClay	0	Leiognathidae	1	1	Motorised
763	383	Cuddalore	27. Sep. 2012	Cuddalore	79.77938	11.51672	6.4	0.61	Scoopnet	scoopnet	12	4	FRP	1	na	0	1	25	10	SandClay	0	Leiognathidae	1	1	Motorised
764	384	Cuddalore	27. Sep. 2012	Cuddalore	79.77907	11.51682	6.22	0.59	Scoopnet	scoopnet	12	4	FRP	1	na	0	1	25	10	SandClay	0	Leiognathidae	1	1	Motorised
765	385	Cuddalore	27. Sep. 2012	Cuddalore	79.77825	11.51877	6.58	0.67	Scoopnet	scoopnet	12	6	FRP	1	na	0	1	25	10	SandClay	0	Leiognathidae	1	1	Motorised
766	386	Cuddalore	27. Sep. 2012	Cuddalore	79.77808	11.52003	7.13	0.75	Scoopnet	scoopnet	12	4	FRP	1	na	0	1	25	10	SandClay	0	Leiognathidae	1	1	Motorised
767	387	Cuddalore	27. Sep. 2012	Cuddalore	79.778	11.52049	7.32	0.77	Scoopnet	scoopnet	12	5	FRP	1	na	0	1	25	10	SandClay	0	Leiognathidae	1	1	Motorised
768	388	Cuddalore	27. Sep. 2012	Cuddalore	79.77739	11.52265	7.86	0.91	Scoopnet	scoopnet	12	5	FRP	1	na	0	1	25	10	SandClay	0	Leiognathidae	1	1	Motorised
769	389	Cuddalore	27. Sep. 2012	Cuddalore	79.77613	11.52509	8.05	0.92	Gillnet	monogill	120	12	FRP	3	frp	0	3	25	10	SandClay	0	Leiognathidae	1	1	Motorised
770	390	Cuddalore	27. Sep. 2012	Cuddalore	79.7733	11.52879	8.6	0.8	Scoopnet	scoopnet	12	5	FRP	1	na	0	1	25	10	SandClay	0	Leiognathidae	1	1	Motorised
771	391	Cuddalore	27. Sep. 2012	Cuddalore	79.77059	11.53469	8.41	0.73	Gillnet	monogill	38	5	FRP	1	na	0	1	25	10	SandClay	0	Leiognathidae	1	1	Motorised
772	392	Cuddalore	27. Sep. 2012	Cuddalore	79.76828	11.53635	8.05	0.54	Gillnet	monogill	40	1	Kattumaram	1	na	0	1	20	0	SandClay	0	Leiognathidae	1	1	Artisanal
773	393	Cuddalore	27. Sep. 2012	Cuddalore	79.76804	11.53666	7.86	0.52	Gillnet	monogill	40	2	Kattumaram	1	na	0	1	20	0	SandClay	0	Leiognathidae	1	1	Artisanal
774	394	Cuddalore	27. Sep. 2012	Cuddalore	79.76621	11.55107	9.14	0.68	Gillnet	monogill	40	2	Kattumaram	1	na	0	1	20	0	SandClay	0	Leiognathidae	1	1	Artisanal
775	395	Cuddalore	27. Sep. 2012	Cuddalore	79.76602	11.55246	9.51	0.68	Gillnet	monogill	40	1	Kattumaram	1	na	0	1	20	0	SandClay	0	Leiognathidae	1	1	Artisanal
776	396	Cuddalore	27. Sep. 2012	Cuddalore	79.76552	11.55477	9.51	0.66	Gillnet	monogill	38	4	FRP	1	na	0	1	25	10	SandClay	0	Leiognathidae	1	1	Motorised
777	397	Cuddalore	27. Sep. 2012	Cuddalore	79.76535	11.55531	9.33	0.65	Gillnet	monogill	38	1	Kattumaram	1	na	0	1	20	0	SandClay	0	Leiognathidae	1	1	Artisanal
778	398	Cuddalore	27. Sep. 2012	Cuddalore	79.76765	11.55683	12.98	0.91	Gillnet	monogill	40	2	Kattumaram	1	na	0	1	20	0	SandClay	0	Leiognathidae	1	1	Artisanal
779	399	Cuddalore	27. Sep. 2012	Cuddalore	79.76569	11.55804	9.88	0.72	Gillnet	monogill	40	1	Kattumaram	1	na	0	1	20	0	SandClay	0	Leiognathidae	1	1	Artisanal
780	400	Cuddalore	27. Sep. 2012	Cuddalore	79.76581	11.55917	10.06	0.75	Gillnet	monogill	40	1	Kattumaram	1	na	0	1	20	0	SandClay	0	Leiognathidae	1	1	Artisanal
781	401	Cuddalore	27. Sep. 2012	Cuddalore	79.76553	11.55958	9.69	0.72	Gillnet	monogill	40	1	Kattumaram	1	na	0	1	20	0	SandClay	0	Leiognathidae	1	1	Artisanal
782	402	Cuddalore	27. Sep. 2012	Cuddalore	79.76524	11.55974	9.88	0.69	Gillnet	monogill	40	2	Kattumaram	1	na	0	1	20	0	SandClay	0	Leiognathidae	1	1	Artisanal
783	403	Cuddalore	27. Sep. 2012	Cuddalore	79.76502	11.55982	9.51	0.67	Gillnet	monogill	40	2	Kattumaram	1	na	0	1	20	0	SandClay	0	Leiognathidae	1	1	Artisanal
784	404	Cuddalore	27. Sep. 2012	Cuddalore	79.76474	11.5599	9.69	0.64	Gillnet	monogill	40	1	Kattumaram	1	na	0	1	20	0	SandClay	0	Leiognathidae	1	1	Artisanal
785	405	Cuddalore	27. Sep. 2012	Cuddalore	79.764	11.55996	9.14	0.56	Gillnet	monogill	40	1	Kattumaram	1	na	0	1	20	0	SandClay	0	Leiognathidae	1	1	Artisanal
786	406	Cuddalore	27. Sep. 2012	Cuddalore	79.77013	11.53635	8.41	0.73	Trawl	multitrawl	20	4	Trawl	1	na	0	1	40	72	SandClay	0	Leiognathidae	1	1	Mechanised
787	407	Cuddalore	27. Sep. 2012	Cuddalore	79.7764	11.51721	4.94	0.4	Scoopnet	scoopnet	12	5	FRP	1	na	0	1	25	10	SandClay	0	Leiognathidae	1	1	Motorised
788	408	Cuddalore	27. Sep. 2012	Cuddalore	79.77679	11.5163	4.75	0.37	Scoopnet	scoopnet	12	4	FRP	1	na	0	1	25	10	SandClay	0	Leiognathidae	1	1	Motorised
789	409	Cuddalore	27. Sep. 2012	Cuddalore	79.77702	11.51584	4.39	0.35	Scoopnet	scoopnet	12	5	FRP	1	na	0	1	25	10	SandClay	0	Leiognathidae	1	1	Motorised
790	410	Cuddalore	27. Sep. 2012	Cuddalore	79.77747	11.57488	2.93	2.14	Scoopnet	scoopnet	12	5	FRP	1	na	0	1	25	10	SandClay	0	Leiognathidae	1	1	Motorised
791	411	Cuddalore	27. Sep. 2012	Cuddalore	79.77789	11.51403	2.74	0.29	Scoopnet	scoopnet	12	5	FRP	1	na	0	1	25	10	SandClay	0	Leiognathidae	1	1	Motorised
792	412	Cuddalore	27. Sep. 2012	Cuddalore	79.7784	11.51294	2.56	0.28	Scoopnet	scoopnet	12	5	FRP	1	na	0	1	25	10	SandClay	0	Leiognathidae	1	1	Motorised
793	413	Cuddalore	27. Sep. 2012	Cuddalore	79.77901	11.51189	2.93	0.29	Scoopnet	scoopnet	12	5	FRP	1	na	0	1	25	10	SandClay	0	Leiognathidae	1	1	Motorised
794	414	Cuddalore	27. Sep. 2012	Cuddalore	79.77979	11.51088	3.66	0.34	Scoopnet	scoopnet	12	5	FRP	1	na	0	1	25	10	SandClay	0	Leiognathidae	1	1	Motorised
795	415	Cuddalore	27. Sep. 2012	Cuddalore	79.7869	11.5044	8.23	0.87	Gillnet	monogill	38	2	FRP	1	na	0	1	25	10	SandClay	0	Leiognathidae	1	1	Motorised
796	416	Cuddalore	27. Sep. 2012	Cuddalore	79.78925	11.50404	8.41	1.09	Gillnet	monogill	38	3	FRP	1	na	0	1	25	10	SandClay	0	Leiognathidae	1	1	Motorised
797	417	Cuddalore	27. Sep. 2012	Cuddalore	79.79048	11.50352	8.96	1.2	Gillnet	monogill	38	3	FRP	1	na	0	1	25	10	SandClay	0	Leiognathidae	1	1	Motorised
798	418	Cuddalore	27. Sep. 2012	Cuddalore	79.79215	11.50476	9.51	1.42	Gillnet	monogill	38	5	FRP	1	na	0	1	25	10	SandClay	0	Leiognathidae	1	1	Motorised
799	419	Cuddalore	27. Sep. 2012	Cuddalore	79.79458	11.50446	10.24	1.66	Gillnet	monogill	38	4	FRP	1	na	0	1	25	10	SandClay	0	Leiognathidae	1	1	Motorised
800	420	Cuddalore	27. Sep. 2012	Cuddalore	79.79476	11.50188	10.06	1.6	Gillnet	monogill	38	1	FRP	1	na	0	1	25	10	SandClay	0	Leiognathidae	1	1	Motorised
801	421	Cuddalore	27. Sep. 2012	Cuddalore	79.79404	11.50076	9.88	1.49	Gillnet	monogill	38	4	FRP	1	na	0	1	25	10	SandClay	0	Leiognathidae	1	1	Motorised
802	422	Cuddalore	27. Sep. 2012	Cuddalore	79.7924	11.49763	8.78	1.23	Gillnet	monogill	38	3	FRP	1	na	0	1	25	10	SandClay	0	Leiognathidae	1	1	Motorised
804	424	Cuddalore	27. Sep. 2012	Cuddalore	79.79546	11.50376	10.42	1.72	Gillnet	monogill	38	4	FRP	1	na	0	1	25	10	SandClay	0	Leiognathidae	1	1	Motorised
805	425	Cuddalore	27. Sep. 2012	Cuddalore	79.79169	11.50891	10.06	1.55	Gillnet	monogill	38	3	FRP	1	na	0	1	25	10	SandClay	0	Leiognathidae	1	1	Motorised
806	426	Cuddalore	27. Sep. 2012	Cuddalore	79.79048	11.51046	10.24	1.48	Gillnet	monogill	38	4	FRP	1	na	0	1	25	10	SandClay	0	Leiognathidae	1	1	Motorised
807	427	Cuddalore	27. Sep. 2012	Cuddalore	79.78976	11.51852	10.61	1.66	Gillnet	monogill	38	3	FRP	1	na	0	1	25	10	SandClay	0	Leiognathidae	1	1	Motorised
808	428	Cuddalore	27. Sep. 2012	Cuddalore	79.79109	11.52309	12.44	2.05	Trawl	multitrawl	20	1	FRP	1	na	0	1	25	10	SandClay	0	Leiognathidae	1	1	Motorised
809	429	Cuddalore	27. Sep. 2012	Cuddalore	79.79292	11.52919	12.44	2.63	Gillnet	monogill	56	3	FRP	1	na	0	1	25	10	SandClay	0	Leiognathidae	1	1	Motorised
810	430	Cuddalore	27. Sep. 2012	Cuddalore	79.77491	11.53806	9.69	1.29	Gillnet	monogill	38	5	FRP	1	na	0	1	25	10	SandClay	0	Leiognathidae	1	1	Motorised
811	431	Cuddalore	27. Sep. 2012	Cuddalore	79.77367	11.53896	9.69	1.18	Gillnet	monogill	40	2	Kattumaram	1	na	0	1	20	0	SandClay	0	Leiognathidae	1	1	Artisanal
812	432	Cuddalore	27. Sep. 2012	Cuddalore	79.76664	11.54914	8.78	0.69	Gillnet	monogill	40	1	Kattumaram	1	na	0	1	20	0	SandClay	0	Leiognathidae	1	1	Artisanal
813	433	Cuddalore	27. Sep. 2012	Cuddalore	79.76558	11.55107	8.96	0.61	Gillnet	monogill	40	2	Kattumaram	1	na	0	1	20	0	SandClay	0	Leiognathidae	1	1	Artisanal
814	434	Cuddalore	27. Sep. 2012	Cuddalore	79.76522	11.55176	8.96	0.58	Gillnet	monogill	40	2	Kattumaram	1	na	0	1	20	0	SandClay	0	Leiognathidae	1	1	Artisanal
815	435	Cuddalore	27. Sep. 2012	Cuddalore	79.76557	11.55287	9.14	0.64	Gillnet	monogill	40	1	Kattumaram	1	na	0	1	20	0	SandClay	0	Leiognathidae	1	1	Artisanal
816	436	Cuddalore	27. Sep. 2012	Cuddalore	79.76592	11.55333	9.33	0.68	Gillnet	monogill	38	3	FRP	1	na	0	1	25	10	SandClay	0	Scombridae	1	1	Motorised
817	437	Cuddalore	27. Sep. 2012	Cuddalore	79.76624	11.55413	9.33	0.73	Gillnet	monogill	38	5	FRP	1	na	0	1	25	10	SandClay	0	Leiognathidae	1	1	Motorised
818	438	Cuddalore	27. Sep. 2012	Cuddalore	79.76653	11.55491	9.51	0.77	Gillnet	monogill	40	2	Kattumaram	1	na	0	1	20	0	SandClay	0	Leiognathidae	1	1	Artisanal
819	439	Cuddalore	28. Sep. 2012	Cuddalore	79.76626	11.55693	9.69	0.77	Gillnet	monogill	40	2	Kattumaram	1	na	0	1	20	0	SandClay	0	Leiognathidae	1	1	Artisanal
820	440	Cuddalore	28. Sep. 2012	Cuddalore	79.76601	11.55732	9.69	0.75	Gillnet	monogill	40	2	Kattumaram	1	na	0	1	20	0	SandClay	0	Leiognathidae	1	1	Artisanal
821	441	Cuddalore	28. Sep. 2012	Cuddalore	79.76508	11.55893	9.69	0.66	Gillnet	monogill	40	2	Kattumaram	1	na	0	1	20	0	SandClay	0	Leiognathidae	1	1	Artisanal
822	442	Cuddalore	28. Sep. 2012	Cuddalore	79.76488	11.55926	9.69	0.65	Gillnet	monogill	40	2	Kattumaram	1	na	0	1	20	0	SandClay	0	Leiognathidae	1	1	Artisanal
823	443	Cuddalore	28. Sep. 2012	Cuddalore	79.76454	11.55979	9.33	0.62	Gillnet	monogill	40	2	Kattumaram	1	na	0	1	20	0	SandClay	0	Leiognathidae	1	1	Artisanal
824	444	Cuddalore	28. Sep. 2012	Cuddalore	79.76329	11.56011	9.33	0.49	Gillnet	monogill	40	2	Kattumaram	1	na	0	1	20	0	SandClay	0	Leiognathidae	1	1	Artisanal
825	423	Cuddalore	28. Sep. 2012	Cuddalore	79.76355	11.56	8.96	0.51	Gillnet	monogill	40	2	Kattumaram	1	na	0	1	20	0	SandClay	0	Leiognathidae	1	1	Artisanal
825	423	Cuddalore	27. Sep. 2012	Cuddalore	79.76355	11.56	8.96	0.51	Gillnet	monogill	40	3	FRP	1	na	0	1	25	10	SandClay	0	Leiognathidae	1	1	Motorised
826	446	Cuddalore	28. Sep. 2012	Cuddalore	79.76342	11.5599	8.96	0.5	Gillnet	monogill	38	4	FRP	1	na	0	1	25	10	SandClay	0	Leiognathidae	1	1	Motorised
827	447	Cuddalore	28. Sep. 2012	Cuddalore	79.76254	11.55815	8.05	0.38	Gillnet	monogill	40	2	Kattumaram	1	na	0	1	20	0	SandClay	0	Leiognathidae	1	1	Artisanal
828	448	Cuddalore	28. Sep. 2012	Cuddalore	79.76288	11.55483	7.68	0.38	Gillnet	monogill	40	1	Kattumaram	1	na	0	1	20	0	SandClay	0	Leiognathidae	1	1	Artisanal
829	449	Cuddalore	28. Sep. 2012	Cuddalore	79.76685	11.53906	7.86	0.46	Gillnet	monogill	40	2	Kattumaram	1	na	0	1	20	0	SandClay	0	Leiognathidae	1	1	Artisanal
830	450	Cuddalore	28. Sep. 2012	Cuddalore	79.76728	11.53679	7.5	0.45	Gillnet	monogill	40	1	Kattumaram	1	na	0	1	20	0	SandClay	0	Leiognathidae	1	1	Artisanal
831	451	Cuddalore	28. Sep. 2012	Cuddalore	79.77628	11.51488	2.74	0.22	Ringseine	ring	18	26	FRP	7	frp	0	7	25	10	SandClay	0	Leiognathidae	1	1	Motorised
832	452	Mudasaloodai_harbour	6. Sep. 2012	Cuddalore	79.80677	11.464	7.5	1.13	Trawl	multitrawl	20	5	Trawl	1	na	0	1	40	72	SandClay	0	Portunidae	1	1	Mechanised
833	452	Mudasaloodai_harbour	6. Sep. 2012	Cuddalore	79.81566	11.45369	7.68	1.5	Trawl	multitrawl	20	5	Trawl	1	na	0	1	40	72	SandClay	300	Portunidae	1	1	Mechanised
834	452	Mudasaloodai_harbour	6. Sep. 2012	Cuddalore	79.79289	11.5879	9.88	3.83	Trawl	multitrawl	20	5	Trawl	1	na	0	1	40	72	SandClay	0	Leiognathidae	1	1	Mechanised
835	452	Mudasaloodai_harbour	6. Sep. 2012	Cuddalore	79.79451	11.53894	12.8	3.36	Trawl	multitrawl	20	5	Trawl	1	na	0	1	40	72	SandClay	0	Leiognathidae	1	1	Mechanised
836	452	Mudasaloodai_harbour	6. Sep. 2012	Cuddalore	79.79443	11.53879	12.62	3.35	Trawl	multitrawl	20	5	Trawl	1	na	0	1	40	72	SandClay	0	Cynoglossidae	1	1	Mechanised
837	452	Mudasaloodai_harbour	6. Sep. 2012	Cuddalore	79.79442	11.53877	12.8	3.34	Trawl	multitrawl	20	5	Trawl	1	na	0	1	40	72	SandClay	0	Cynoglossidae	1	1	Mechanised
838	452	Mudasaloodai_harbour	6. Sep. 2012	Cuddalore	79.78803	11.52851	10.42	2.18	Trawl	multitrawl	20	5	Trawl	1	na	0	1	40	72	SandClay	0	Portunidae	1	1	Mechanised
839	452	Mudasaloodai_harbour	6. Sep. 2012	Cuddalore	79.78788	11.52411	10.24	1.84	Trawl	multitrawl	20	5	Trawl	1	na	0	1	40	72	SandClay	400	Leiognathidae	1	1	Mechanised
840	452	Mudasaloodai_harbour	6. Sep. 2012	Cuddalore	79.79113	11.5729	9.33	3.62	Trawl	multitrawl	20	5	Trawl	1	na	0	1	40	72	SandClay	0	Leiognathidae	1	1	Mechanised
841	452	Mudasaloodai_harbour	6. Sep. 2012	Cuddalore	79.80287	11.53075	14.26	3.59	Trawl	multitrawl	20	5	Trawl	1	na	0	1	40	72	SandClay	0	Portunidae	1	1	Mechanised
842	452	Mudasaloodai_harbour	6. Sep. 2012	Cuddalore	79.79814	11.49603	9.69	1.78	Trawl	multitrawl	20	5	Trawl	1	na	0	1	40	72	SandClay	300	Portunidae	1	1	Mechanised
843	452	Mudasaloodai_harbour	6. Sep. 2012	Cuddalore	79.80357	11.51027	11.89	2.8	Trawl	multitrawl	20	5	Trawl	1	na	0	1	40	72	SandClay	0	Scorpaenidae	1	1	Mechanised
844	452	Mudasaloodai_harbour	6. Sep. 2012	Cuddalore	79.79461	11.51551	10.79	2.03	Trawl	multitrawl	20	5	Trawl	1	na	0	1	40	72	SandClay	100	Mugilidae	1	1	Mechanised
845	452	Mudasaloodai_harbour	6. Sep. 2012	Cuddalore	79.81109	11.48217	12.07	2.52	Trawl	multitrawl	20	5	Trawl	1	na	0	1	40	72	SandClay	0	Portunidae	1	1	Mechanised
846	452	Mudasaloodai_harbour	6. Sep. 2012	Cuddalore	79.79194	11.58456	11.89	3.74	Trawl	multitrawl	20	5	Trawl	1	na	0	1	40	72	SandClay	0	Leiognathidae	1	1	Mechanised
847	452	Mudasaloodai_harbour	6. Sep. 2012	Cuddalore	79.81065	11.43719	3.66	0.31	Trawl	multitrawl	20	5	Trawl	1	na	0	1	40	72	SandClay	0	Portunidae	1	1	Mechanised
848	452	Mudasaloodai_harbour	6. Sep. 2012	Cuddalore	79.83017	11.38619	6.58	0.96	Trawl	multitrawl	20	5	Trawl	1	na	0	1	40	72	SandClay	0	Cynoglossidae	1	1	Mechanised
849	452	Mudasaloodai_harbour	6. Sep. 2012	Cuddalore	79.82651	11.39385	7.32	0.8	Trawl	multitrawl	20	5	Trawl	1	na	0	1	40	72	SandClay	300	Cynoglossidae	1	1	Mechanised
850	452	Mudasaloodai_harbour	6. Sep. 2012	Cuddalore	79.77257	11.56328	10.24	1.53	Trawl	multitrawl	20	5	Trawl	1	na	0	1	40	72	SandClay	0	Cynoglossidae	1	1	Mechanised
851	452	Mudasaloodai_harbour	6. Sep. 2012	Cuddalore	79.77345	11.54964	9.88	1.43	Trawl	multitrawl	20	5	Trawl	1	na	0	1	40	72	SandClay	300	Cynoglossidae	1	1	Mechanised
852	452	Mudasaloodai_harbour	6. Sep. 2012	Cuddalore	79.78013	11.54582	9.69	2.04	Trawl	multitrawl	20	5	Trawl	1	na	0	1	40	72	SandClay	0	Cynoglossidae	1	1	Mechanised
853	452	Mudasaloodai_harbour	6. Sep. 2012	Cuddalore	79.77373	11.5701	10.42	1.71	Trawl	multitrawl	20	5	Trawl	1	na	0	1	40	72	SandClay	100	Cynoglossidae	1	1	Mechanised
854	452	Mudasaloodai_harbour	6. Sep. 2012	Cuddalore	79.80649	11.59595	12.62	5.25	Trawl	multitrawl	20	5	Trawl	1	na	0	1	40	72	SandClay	0	Portunidae	2	1	Mechanised
855	452	Mudasaloodai_harbour	6. Sep. 2012	Cuddalore	79.80155	11.59632	12.44	4.71	Trawl	multitrawl	20	5	Trawl	1	na	0	1	40	72	SandClay	0	Portunidae	2	1	Mechanised
856	452	Mudasaloodai_harbour	6. Sep. 2012	Cuddalore	79.79913	11.58763	6.22	4.51	Trawl	multitrawl	20	5	Trawl	1	na	0	1	40	72	SandClay	0	Portunidae	2	1	Mechanised
857	452	Mudasaloodai_harbour	6. Sep. 2012	Cuddalore	79.79408	11.56843	11.89	3.92	Trawl	multitrawl	20	5	Trawl	1	na	0	1	40	72	SandClay	0	Portunidae	2	1	Mechanised
858	452	Mudasaloodai_harbour	6. Sep. 2012	Cuddalore	79.7913	11.5272	10.97	2.35	Trawl	multitrawl	20	5	Trawl	1	na	0	1	40	72	SandClay	0	Portunidae	2	1	Mechanised
859	452	Mudasaloodai_harbour	6. Sep. 2012	Cuddalore	79.79079	11.56533	10.61	3.53	Trawl	multitrawl	20	5	Trawl	1	na	0	1	40	72	SandClay	0	Portunidae	2	1	Mechanised
860	452	Mudasaloodai_harbour	6. Sep. 2012	Cuddalore	79.78712	11.57405	10.06	3.19	Trawl	multitrawl	20	5	Trawl	1	na	0	1	40	72	SandClay	0	Portunidae	2	1	Mechanised
861	452	Mudasaloodai_harbour	6. Sep. 2012	Cuddalore	79.77843	11.55504	9.88	2.06	Trawl	multitrawl	20	5	Trawl	1	na	0	1	40	72	SandClay	0	Portunidae	2	1	Mechanised
862	452	Mudasaloodai_harbour	6. Sep. 2012	Cuddalore	79.77885	11.5382	8.96	1.71	Trawl	multitrawl	20	5	Trawl	1	na	0	1	40	72	SandClay	150	Portunidae	2	1	Mechanised
863	452	Mudasaloodai_harbour	6. Sep. 2012	Cuddalore	79.79395	11.53078	12.44	2.83	Trawl	multitrawl	20	5	Trawl	1	na	0	1	40	72	SandClay	0	Portunidae	2	1	Mechanised
864	452	Mudasaloodai_harbour	6. Sep. 2012	Cuddalore	79.78455	11.52121	11.7	1.36	Trawl	multitrawl	20	5	Trawl	1	na	0	1	40	72	SandClay	0	Portunidae	2	1	Mechanised
865	452	Mudasaloodai_harbour	6. Sep. 2012	Cuddalore	79.77134	11.5752	9.69	1.48	Trawl	multitrawl	20	5	Trawl	1	na	0	1	40	72	SandClay	200	Portunidae	2	1	Mechanised
866	452	Mudasaloodai_harbour	6. Sep. 2012	Cuddalore	79.82925	11.42118	8.96	1.81	Trawl	multitrawl	20	5	Trawl	1	na	0	1	40	72	SandClay	0	Portunidae	2	1	Mechanised
867	452	Mudasaloodai_harbour	6. Sep. 2012	Cuddalore	79.83839	11.41287	11.16	2.58	Trawl	multitrawl	20	5	Trawl	1	na	0	1	40	72	SandClay	0	Portunidae	2	1	Mechanised
868	452	Mudasaloodai_harbour	6. Sep. 2012	Cuddalore	79.83681	11.41984	13.17	2.58	Trawl	multitrawl	20	5	Trawl	1	na	0	1	40	72	SandClay	0	Portunidae	2	1	Mechanised
869	452	Mudasaloodai_harbour	6. Sep. 2012	Cuddalore	79.82417	11.44515	11.16	1.98	Trawl	multitrawl	20	5	Trawl	1	na	0	1	40	72	SandClay	0	Portunidae	2	1	Mechanised
870	452	Mudasaloodai_harbour	6. Sep. 2012	Cuddalore	79.84418	11.40634	12.44	3.04	Trawl	multitrawl	20	5	Trawl	1	na	0	1	40	72	SandClay	0	Siganidae	2	1	Mechanised
871	452	Mudasaloodai_harbour	6. Sep. 2012	Cuddalore	79.87597	11.41411	11.7	6.61	Trawl	multitrawl	20	5	Trawl	1	na	0	1	40	72	SandClay	0	Clupeidae	5	1	Mechanised
872	452	Mudasaloodai_harbour	6. Sep. 2012	Cuddalore	79.89649	11.41912	13.17	8.91	Trawl	multitrawl	20	5	Trawl	1	na	0	1	40	72	SandClay	0	Clupeidae	5	1	Mechanised
873	452	Mudasaloodai_harbour	6. Sep. 2012	Cuddalore	79.8926	11.44147	13.53	9.07	Trawl	multitrawl	20	5	Trawl	1	na	0	1	40	72	SandClay	0	Clupeidae	5	1	Mechanised
874	452	Mudasaloodai_harbour	6. Sep. 2012	Cuddalore	79.88714	11.45646	13.17	8.91	Trawl	multitrawl	20	5	Trawl	1	na	0	1	40	72	SandClay	0	Clupeidae	5	1	Mechanised
875	452	Mudasaloodai_harbour	6. Sep. 2012	Cuddalore	79.84559	11.42359	12.44	3.61	Trawl	multitrawl	20	5	Trawl	1	na	0	1	40	72	SandClay	0	Clupeidae	5	1	Mechanised
876	452	Mudasaloodai_harbour	6. Sep. 2012	Cuddalore	79.85539	11.42728	12.8	4.74	Trawl	multitrawl	20	5	Trawl	1	na	0	1	40	72	SandClay	0	Carangidae	5	1	Mechanised
877	452	Mudasaloodai_harbour	6. Sep. 2012	Cuddalore	79.83887	11.39495	13.53	2.13	Trawl	multitrawl	20	5	Trawl	1	na	0	1	40	72	SandClay	0	Carangidae	5	1	Mechanised
878	452	Mudasaloodai_harbour	6. Sep. 2012	Cuddalore	79.83447	11.40682	13.17	2.02	Trawl	multitrawl	20	5	Trawl	1	na	0	1	40	72	SandClay	0	Nemipteridae	5	1	Mechanised
879	452	Mudasaloodai_harbour	6. Sep. 2012	Cuddalore	79.83557	11.44517	16.09	3.16	Trawl	multitrawl	20	5	Trawl	1	na	0	1	40	72	SandClay	250	Nemipteridae	5	1	Mechanised
880	453	Pondicherry_harbour	10. Sep. 2012	Pondicherry	79.99246	12.07688	23.41	9.12	Trawl	multitrawl	20	6	Trawl	1	na	0	1	50	472	RockClay	0	Nemipteridae	5	1	Mechanised
881	453	Pondicherry_harbour	10. Sep. 2012	Pondicherry	80.02676	12.14911	22.68	7.93	Trawl	multitrawl	20	6	Trawl	1	na	0	1	50	472	RockClay	0	Nemipteridae	5	1	Mechanised
882	453	Pondicherry_harbour	10. Sep. 2012	Pondicherry	80.04587	12.11753	20.48	11.59	Trawl	multitrawl	20	6	Trawl	1	na	0	1	50	472	RockClay	0	Nemipteridae	5	1	Mechanised
883	453	Pondicherry_harbour	10. Sep. 2012	Pondicherry	79.85628	11.81328	23.41	5.77	Trawl	multitrawl	20	6	Trawl	1	na	0	1	50	472	RockClay	0	Nemipteridae	5	1	Mechanised
884	453	Pondicherry_harbour	10. Sep. 2012	Pondicherry	79.89953	11.83424	24.51	9.5	Trawl	multitrawl	20	6	Trawl	1	na	0	1	50	472	RockClay	0	Nemipteridae	5	1	Mechanised
885	453	Pondicherry_harbour	10. Sep. 2012	Pondicherry	79.94992	11.9583	27.8	11.29	Trawl	multitrawl	20	6	Trawl	1	na	0	1	50	472	RockClay	0	Nemipteridae	5	1	Mechanised
886	453	Pondicherry_harbour	10. Sep. 2012	Pondicherry	79.97225	12.0778	24.87	7.2	Trawl	multitrawl	20	6	Trawl	1	na	0	1	50	472	RockClay	0	Nemipteridae	5	1	Mechanised
887	453	Pondicherry_harbour	10. Sep. 2012	Pondicherry	79.95933	12.08643	24.69	5.5	Trawl	multitrawl	20	6	Trawl	1	na	0	1	50	472	RockClay	0	Nemipteridae	5	1	Mechanised
888	453	Pondicherry_harbour	10. Sep. 2012	Pondicherry	80.00249	12.14958	25.97	5.7	Trawl	multitrawl	20	6	Trawl	1	na	0	1	50	472	RockClay	0	Nemipteridae	5	1	Mechanised
890	453	Pondicherry_harbour	10. Sep. 2012	Pondicherry	80.20298	12.35669	24.87	10.9	Trawl	multitrawl	20	6	Trawl	1	na	0	1	50	472	RockClay	0	Leiognathidae	5	1	Mechanised
891	453	Pondicherry_harbour	10. Sep. 2012	Pondicherry	80.2031	12.35771	23.41	10.85	Trawl	multitrawl	20	6	Trawl	1	na	0	1	50	472	RockClay	0	Leiognathidae	5	1	Mechanised
892	453	Pondicherry_harbour	10. Sep. 2012	Pondicherry	80.10103	12.27475	23.59	7.74	Trawl	multitrawl	20	6	Trawl	1	na	0	1	50	472	RockClay	0	Clupeidae	5	1	Mechanised
893	453	Pondicherry_harbour	10. Sep. 2012	Pondicherry	80.07933	12.23418	24.14	7.85	Trawl	multitrawl	20	6	Trawl	1	na	0	1	50	472	RockClay	1500	Clupeidae	5	1	Mechanised
894	453	Pondicherry_harbour	10. Sep. 2012	Pondicherry	80.00665	12.14548	25.97	6.32	Trawl	multitrawl	20	6	Trawl	1	na	0	1	50	472	RockClay	0	Clupeidae	5	1	Mechanised
895	453	Pondicherry_harbour	10. Sep. 2012	Pondicherry	79.92892	11.89256	23.59	10.6	Trawl	multitrawl	20	6	Trawl	1	na	0	1	50	472	RockClay	1000	Clupeidae	5	1	Mechanised
896	453	Pondicherry_harbour	10. Sep. 2012	Pondicherry	80.00105	11.98197	24.69	15.31	Trawl	multitrawl	20	6	Trawl	1	na	0	1	50	472	RockClay	0	Clupeidae	5	1	Mechanised
897	453	Pondicherry_harbour	10. Sep. 2012	Pondicherry	79.99831	11.95233	25.05	16.42	Trawl	multitrawl	20	6	Trawl	1	na	0	1	50	472	RockClay	0	Clupeidae	5	1	Mechanised
898	453	Pondicherry_harbour	10. Sep. 2012	Pondicherry	80.00645	11.97474	25.42	16.18	Trawl	multitrawl	20	6	Trawl	1	na	0	1	50	472	RockClay	0	Clupeidae	5	1	Mechanised
899	453	Pondicherry_harbour	10. Sep. 2012	Pondicherry	80.0042	11.97213	25.24	16.09	Trawl	multitrawl	20	6	Trawl	1	na	0	1	50	472	RockClay	0	Clupeidae	5	1	Mechanised
900	453	Pondicherry_harbour	10. Sep. 2012	Pondicherry	80.00166	11.93214	24.87	17.56	Trawl	multitrawl	20	6	Trawl	1	na	0	1	50	472	RockClay	0	Clupeidae	5	1	Mechanised
901	453	Pondicherry_harbour	10. Sep. 2012	Pondicherry	80.01099	11.98103	22.68	16.33	Trawl	multitrawl	20	6	Trawl	1	na	0	1	50	472	RockClay	0	Clupeidae	5	1	Mechanised
902	453	Pondicherry_harbour	10. Sep. 2012	Pondicherry	79.99523	11.95196	23.04	16.12	Trawl	multitrawl	20	6	Trawl	1	na	0	1	50	472	RockClay	0	Clupeidae	5	1	Mechanised
903	453	Pondicherry_harbour	10. Sep. 2012	Pondicherry	80.00265	11.99427	23.59	14.9	Trawl	multitrawl	20	6	Trawl	1	na	0	1	50	472	RockClay	0	Clupeidae	5	1	Mechanised
904	453	Pondicherry_harbour	10. Sep. 2012	Pondicherry	80.01096	12.0213	24.51	14.15	Trawl	multitrawl	20	6	Trawl	1	na	0	1	50	472	RockClay	0	Clupeidae	5	1	Mechanised
905	453	Pondicherry_harbour	10. Sep. 2012	Pondicherry	79.97094	11.89188	25.24	15.15	Trawl	multitrawl	20	6	Trawl	1	na	0	1	50	472	RockClay	0	Clupeidae	5	1	Mechanised
906	453	Pondicherry_harbour	10. Sep. 2012	Pondicherry	79.8841	11.92956	24.14	5.19	Trawl	multitrawl	20	6	Trawl	1	na	0	1	50	472	RockClay	0	Leiognathidae	5	1	Mechanised
907	453	Pondicherry_harbour	10. Sep. 2012	Pondicherry	79.87954	11.92769	24.87	4.74	Trawl	multitrawl	20	6	Trawl	1	na	0	1	50	472	RockClay	0	Clupeidae	5	1	Mechanised
908	453	Pondicherry_harbour	10. Sep. 2012	Pondicherry	79.98991	12.00921	25.05	12.87	Trawl	multitrawl	20	6	Trawl	1	na	0	1	50	472	RockClay	2000	Clupeidae	5	1	Mechanised
909	454	Pondicherry_harbour	31. Jul. 2012	Pondicherry	80.0131	12.05485	23.77	12.31	Trawl	multitrawl	20	6	Trawl	1	na	0	1	42	72	RockClay	150	Clupeidae	5	1	Mechanised
910	454	Pondicherry_harbour	31. Jul. 2012	Pondicherry	79.96503	11.98706	24.14	11.55	Trawl	multitrawl	20	6	Trawl	1	na	0	1	42	72	RockClay	100	Clupeidae	5	1	Mechanised
911	454	Pondicherry_harbour	31. Jul. 2012	Pondicherry	79.9502	11.98662	23.41	10.1	Trawl	multitrawl	20	6	Trawl	1	na	0	1	42	72	RockClay	120	Clupeidae	5	1	Mechanised
912	454	Pondicherry_harbour	31. Jul. 2012	Pondicherry	79.9692	11.98505	25.97	12.05	Trawl	multitrawl	20	6	Trawl	1	na	0	1	42	72	RockClay	0	Clupeidae	5	1	Mechanised
913	454	Pondicherry_harbour	31. Jul. 2012	Pondicherry	79.97055	12.00398	23.77	11.28	Trawl	multitrawl	20	6	Trawl	1	na	0	1	42	72	RockClay	100	Clupeidae	5	1	Mechanised
914	454	Pondicherry_harbour	31. Jul. 2012	Pondicherry	79.99735	11.94517	34.75	16.62	Trawl	multitrawl	20	6	Trawl	1	na	0	1	42	72	RockClay	150	Clupeidae	5	1	Mechanised
915	454	Pondicherry_harbour	31. Jul. 2012	Pondicherry	79.98797	11.94162	33.65	15.81	Trawl	multitrawl	20	6	Trawl	1	na	0	1	42	72	RockClay	0	Clupeidae	5	1	Mechanised
916	454	Pondicherry_harbour	31. Jul. 2012	Pondicherry	80.03888	12.05703	47.55	14.59	Trawl	multitrawl	20	6	Trawl	1	na	0	1	42	72	RockClay	0	Clupeidae	5	1	Mechanised
917	454	Pondicherry_harbour	31. Jul. 2012	Pondicherry	80.0329	12.05746	27.43	14	Trawl	multitrawl	20	6	Trawl	1	na	0	1	42	72	RockClay	200	Clupeidae	5	1	Mechanised
918	454	Pondicherry_harbour	31. Jul. 2012	Pondicherry	79.97282	11.9526	30.18	13.84	Trawl	multitrawl	20	6	Trawl	1	na	0	1	42	72	RockClay	200	Clupeidae	5	1	Mechanised
919	454	Pondicherry_harbour	31. Jul. 2012	Pondicherry	79.9579	11.85788	27.8	14.63	Trawl	multitrawl	20	6	Trawl	1	na	0	1	42	72	RockClay	0	Clupeidae	5	1	Mechanised
920	454	Pondicherry_harbour	31. Jul. 2012	Pondicherry	79.97713	11.87094	28.53	16.21	Trawl	multitrawl	20	6	Trawl	1	na	0	1	42	72	RockClay	0	Clupeidae	5	1	Mechanised
921	454	Pondicherry_harbour	31. Jul. 2012	Pondicherry	79.9497	11.84927	27.07	14.06	Trawl	multitrawl	20	6	Trawl	1	na	0	1	42	72	RockClay	150	Clupeidae	5	1	Mechanised
922	455	Cuddalore_harbour	12. Aug. 2012	Cuddalore	79.99979	11.37711	91.44	17.94	Ringseine	ring	110	35	Vallam	1	frp	6	7	72	472	SandClay	0	Clupeidae	5	1	Mechanised
923	455	Cuddalore_harbour	12. Aug. 2012	Cuddalore	80.00998	11.38734	93.27	19.24	Ringseine	ring	110	35	Vallam	1	frp	6	7	72	472	SandClay	1200	Clupeidae	5	1	Mechanised
924	455	Cuddalore_harbour	12. Aug. 2012	Cuddalore	80.00693	11.31471	110.09	18.57	Ringseine	ring	110	35	Vallam	1	frp	6	7	72	472	SandClay	0	Clupeidae	5	1	Mechanised
925	455	Cuddalore_harbour	12. Aug. 2012	Cuddalore	80.03994	11.42728	88.15	23.52	Ringseine	ring	110	35	Vallam	1	frp	6	7	72	472	SandClay	1000	Clupeidae	5	1	Mechanised
926	455	Cuddalore_harbour	12. Aug. 2012	Cuddalore	79.99588	11.45022	76.81	20.11	Ringseine	ring	110	35	Vallam	1	frp	6	7	72	472	SandClay	1200	Clupeidae	5	1	Mechanised
927	455	Cuddalore_harbour	12. Aug. 2012	Cuddalore	79.95129	11.59669	33.28	20.95	Ringseine	ring	110	35	Vallam	1	frp	6	7	72	472	SandClay	0	Clupeidae	5	1	Mechanised
928	455	Cuddalore_harbour	12. Aug. 2012	Cuddalore	79.94597	11.59177	34.38	20.45	Ringseine	ring	110	35	Vallam	1	frp	6	7	72	472	SandClay	0	Clupeidae	5	1	Mechanised
929	455	Cuddalore_harbour	12. Aug. 2012	Cuddalore	79.94592	11.58	31.46	19.99	Ringseine	ring	110	35	Vallam	1	frp	6	7	72	472	SandClay	1500	Clupeidae	5	1	Mechanised
930	455	Cuddalore_harbour	12. Aug. 2012	Cuddalore	79.99598	11.522	40.6	22.54	Ringseine	ring	110	35	Vallam	1	frp	6	7	72	472	SandClay	0	Clupeidae	5	1	Mechanised
931	455	Cuddalore_harbour	12. Aug. 2012	Cuddalore	79.97841	11.52036	86.5	20.71	Ringseine	ring	110	35	Vallam	1	frp	6	7	72	472	SandClay	2000	Clupeidae	5	1	Mechanised
932	455	Cuddalore_harbour	12. Aug. 2012	Cuddalore	79.97814	11.57625	84.49	23.14	Ringseine	ring	110	35	Vallam	1	frp	6	7	72	472	SandClay	0	Clupeidae	5	1	Mechanised
933	455	Cuddalore_harbour	12. Aug. 2012	Cuddalore	79.95026	11.58544	80.83	20.66	Ringseine	ring	110	35	Vallam	1	frp	6	7	72	472	SandClay	2000	Clupeidae	5	1	Mechanised
934	455	Cuddalore_harbour	12. Aug. 2012	Cuddalore	80.05439	11.48127	92.54	27.25	Ringseine	ring	110	35	Vallam	1	frp	6	7	72	472	SandClay	800	Exocoetidae	5	1	Mechanised
935	455	Cuddalore_harbour	12. Aug. 2012	Cuddalore	80.03594	11.52019	96.56	26.52	Ringseine	ring	110	35	Vallam	1	frp	6	7	72	472	SandClay	0	Exocoetidae	5	1	Mechanised
936	455	Cuddalore_harbour	12. Aug. 2012	Cuddalore	79.97523	11.58943	49.01	23.34	Ringseine	ring	110	35	Vallam	1	frp	6	7	72	472	SandClay	1000	Exocoetidae	5	1	Mechanised
937	455	Cuddalore_harbour	12. Aug. 2012	Cuddalore	80.03719	11.6128	59.98	29.51	Ringseine	ring	110	35	Vallam	1	frp	6	7	72	472	SandClay	0	Clupeidae	5	1	Mechanised
938	455	Cuddalore_harbour	12. Aug. 2012	Cuddalore	80.03719	11.6128	59.98	29.51	Ringseine	ring	110	35	Vallam	1	frp	6	7	72	472	SandClay	1600	Clupeidae	5	1	Mechanised
939	455	Cuddalore_harbour	12. Aug. 2012	Cuddalore	79.8928	11.57963	41.7	14.73	Ringseine	ring	110	35	Vallam	1	frp	6	7	72	472	SandClay	1500	Clupeidae	5	1	Mechanised
940	455	Cuddalore_harbour	12. Aug. 2012	Cuddalore	79.91642	11.5911	59.25	17.24	Ringseine	ring	110	35	Vallam	1	frp	6	7	72	472	SandClay	1200	Clupeidae	5	1	Mechanised
941	455	Cuddalore_harbour	12. Aug. 2012	Cuddalore	79.8672	11.61203	51.94	11.63	Ringseine	ring	110	35	Vallam	1	frp	6	7	72	472	SandClay	0	Clupeidae	5	1	Mechanised
942	455	Cuddalore_harbour	12. Aug. 2012	Cuddalore	79.85823	11.57939	35.84	10.96	Ringseine	ring	110	35	Vallam	1	frp	6	7	72	472	SandClay	1500	Clupeidae	5	1	Mechanised
943	455	Cuddalore_harbour	12. Aug. 2012	Cuddalore	79.88422	11.61643	41.33	13.35	Ringseine	ring	110	35	Vallam	1	frp	6	7	72	472	SandClay	2000	Clupeidae	5	1	Mechanised
944	455	Cuddalore_harbour	12. Aug. 2012	Cuddalore	79.83242	11.80245	13.17	3.55	Ringseine	ring	18	35	Vallam	1	frp	6	7	72	472	SandClay	5000	Clupeidae	5	1	Mechanised
945	456	Villupuram	6. Oct. 2012	Villupuram	79.845	11.9568	6.95	0.46	Gillnet	monogill	40	2	Kattumaram	1	na	0	1	20	0	SandClay	0	Clupeidae	5	1	Artisanal
946	457	Villupuram	6. Oct. 2012	Villupuram	79.84615	11.95728	7.5	0.58	Gillnet	monogill	40	2	Kattumaram	1	na	0	1	20	0	SandClay	0	Clupeidae	5	1	Artisanal
947	458	Villupuram	6. Oct. 2012	Villupuram	79.84676	11.9575	7.32	0.64	Gillnet	monogill	40	2	Kattumaram	1	na	0	1	20	0	SandClay	0	Clupeidae	5	1	Artisanal
948	459	Villupuram	6. Oct. 2012	Villupuram	79.84957	11.95765	9.33	0.93	Gillnet	monogill	40	2	Kattumaram	1	na	0	1	20	0	SandClay	0	Clupeidae	5	1	Artisanal
949	460	Villupuram	6. Oct. 2012	Villupuram	79.85286	11.95799	10.24	1.26	Line	line	14	2	Kattumaram	1	na	0	1	20	0	RockClay	0	Clupeidae	5	1	Artisanal
950	461	Villupuram	6. Oct. 2012	Villupuram	79.85326	11.95797	10.42	1.3	Line	line	14	2	Kattumaram	1	na	0	1	20	0	RockClay	0	Clupeidae	5	1	Artisanal
951	462	Villupuram	6. Oct. 2012	Villupuram	79.85328	11.95796	10.79	1.31	Line	line	14	2	Kattumaram	1	na	0	1	20	0	RockClay	0	Clupeidae	5	1	Artisanal
952	463	Villupuram	6. Oct. 2012	Villupuram	79.85395	11.95888	10.61	1.35	Gillnet	monogill	70	1	Kattumaram	1	na	0	1	20	0	SandClay	0	Clupeidae	5	1	Artisanal
953	464	Villupuram	6. Oct. 2012	Villupuram	79.8559	11.96191	10.97	1.45	Gillnet	monogill	40	1	Kattumaram	1	na	0	1	20	0	SandClay	0	Clupeidae	5	1	Artisanal
954	465	Villupuram	6. Oct. 2012	Villupuram	79.85726	11.96848	10.42	1.34	Gillnet	monogill	40	1	Kattumaram	1	na	0	1	20	0	SandClay	0	Clupeidae	5	1	Artisanal
955	466	Villupuram	6. Oct. 2012	Villupuram	79.89048	11.97939	17.37	4.41	Trawl	multitrawl	20	5	Trawl	1	na	0	1	50	472	SandClay	0	Clupeidae	5	1	Mechanised
956	467	Villupuram	6. Oct. 2012	Villupuram	79.90678	11.98502	19.2	5.82	Gillnet	monogill	56	4	FRP	1	na	0	1	25	10	SandClay	0	Clupeidae	5	1	Motorised
957	468	Villupuram	6. Oct. 2012	Villupuram	79.90742	11.98559	19.93	5.86	Gillnet	monogill	56	4	FRP	1	na	0	1	25	10	SandClay	0	Clupeidae	5	1	Motorised
958	469	Villupuram	6. Oct. 2012	Villupuram	79.90762	11.98642	19.75	5.85	Gillnet	monogill	56	4	FRP	1	na	0	1	25	10	SandClay	0	Clupeidae	5	1	Motorised
959	470	Villupuram	6. Oct. 2012	Villupuram	79.91093	11.9871	20.3	6.16	Gillnet	monogill	56	4	FRP	1	na	0	1	25	10	SandClay	0	Clupeidae	5	1	Motorised
960	471	Villupuram	6. Oct. 2012	Villupuram	79.91223	11.98732	20.48	6.28	Gillnet	monogill	56	4	FRP	1	na	0	1	25	10	SandClay	0	Clupeidae	5	1	Motorised
961	472	Villupuram	6. Oct. 2012	Villupuram	79.9231	11.98915	20.48	7.29	Gillnet	monogill	56	4	FRP	1	na	0	1	25	10	SandClay	0	Clupeidae	5	1	Motorised
962	473	Villupuram	6. Oct. 2012	Villupuram	79.92747	11.98998	21.95	7.68	Gillnet	monogill	56	4	FRP	1	na	0	1	25	10	SandClay	0	Clupeidae	5	1	Motorised
963	474	Villupuram	6. Oct. 2012	Villupuram	79.93092	11.99159	22.49	7.95	Gillnet	monogill	56	5	FRP	1	na	0	1	25	10	RockClay	0	Clupeidae	5	1	Motorised
964	475	Villupuram	6. Oct. 2012	Villupuram	79.93303	11.99349	21.95	8.08	Trawl	multitrawl	20	6	Trawl	1	na	0	1	50	472	RockClay	0	Clupeidae	5	1	Mechanised
965	476	Villupuram	6. Oct. 2012	Villupuram	79.9371	11.9987	21.58	8.25	Gillnet	monogill	56	4	FRP	1	na	0	1	25	10	SandClay	0	Clupeidae	5	1	Motorised
966	477	Villupuram	6. Oct. 2012	Villupuram	79.93734	12.01218	21.03	7.61	Gillnet	monogill	56	4	FRP	1	na	0	1	25	10	SandClay	0	Clupeidae	5	1	Motorised
967	478	Villupuram	6. Oct. 2012	Villupuram	79.93916	12.01721	22.13	7.56	Gillnet	monogill	56	4	FRP	1	na	0	1	25	10	SandClay	0	Clupeidae	5	1	Motorised
968	479	Villupuram	6. Oct. 2012	Villupuram	79.94036	12.01951	19.93	7.58	Gillnet	monogill	56	4	FRP	1	na	0	1	25	10	SandClay	0	Clupeidae	5	1	Motorised
969	480	Villupuram	6. Oct. 2012	Villupuram	79.90306	12.00922	17.01	4.4	Trawl	multitrawl	20	5	Trawl	1	na	0	1	50	472	SandClay	0	Clupeidae	5	1	Mechanised
970	481	Villupuram	6. Oct. 2012	Villupuram	79.89165	12.00316	15.73	3.53	Trawl	multitrawl	20	5	Trawl	1	na	0	1	50	472	SandClay	0	Clupeidae	5	1	Mechanised
971	482	Villupuram	6. Oct. 2012	Villupuram	79.88625	11.99998	15.18	3.14	Gillnet	monogill	40	2	Kattumaram	1	na	0	1	20	0	SandClay	0	Clupeidae	5	1	Artisanal
972	483	Villupuram	6. Oct. 2012	Villupuram	79.88583	11.99961	15	3.11	Gillnet	monogill	40	2	Kattumaram	1	na	0	1	20	0	SandClay	0	Clupeidae	5	1	Artisanal
973	484	Villupuram	6. Oct. 2012	Villupuram	79.88514	11.999	14.63	3.07	Gillnet	monogill	40	2	Kattumaram	1	na	0	1	20	0	SandClay	0	Clupeidae	5	1	Artisanal
974	485	Villupuram	6. Oct. 2012	Villupuram	79.8843	11.99828	14.63	3.01	Gillnet	monogill	40	2	Kattumaram	1	na	0	1	20	0	SandClay	0	Clupeidae	5	1	Artisanal
975	486	Villupuram	6. Oct. 2012	Villupuram	79.88355	11.99767	14.81	2.96	Gillnet	monogill	40	2	Kattumaram	1	na	0	1	20	0	SandClay	0	Clupeidae	5	1	Artisanal
976	487	Villupuram	6. Oct. 2012	Villupuram	79.87157	11.98807	12.44	2.14	Gillnet	monogill	40	5	FRP	1	na	0	1	25	10	SandClay	0	Clupeidae	5	1	Motorised
977	488	Villupuram	6. Oct. 2012	Villupuram	79.86932	11.98592	12.44	2	Ringseine	ring	18	17	FRP	4	frp	0	4	25	10	SandClay	0	Clupeidae	5	1	Motorised
978	489	Villupuram	6. Oct. 2012	Villupuram	79.86234	11.97809	11.16	1.63	Ringseine	ring	18	22	FRP	5	frp	0	5	25	10	SandClay	0	Clupeidae	5	1	Motorised
980	491	Villupuram	6. Oct. 2012	Villupuram	79.85668	11.97147	10.42	1.21	Gillnet	monogill	40	2	Kattumaram	1	na	0	1	20	0	SandClay	0	Clupeidae	5	1	Artisanal
982	493	Villupuram	6. Oct. 2012	Villupuram	79.84683	11.96082	7.86	0.54	Gillnet	monogill	38	4	FRP	1	na	0	1	25	10	SandClay	0	Clupeidae	5	1	Motorised
983	494	Villupuram	7. Oct. 2012	Villupuram	79.84656	11.95447	8.96	0.69	Gillnet	monogill	40	1	Kattumaram	1	na	0	1	20	0	SandClay	0	Penaeidae	5	1	Artisanal
984	495	Villupuram	7. Oct. 2012	Villupuram	79.84699	11.95447	9.14	0.73	Gillnet	monogill	40	1	Kattumaram	1	na	0	1	20	0	SandClay	0	Clupeidae	5	1	Artisanal
985	496	Villupuram	7. Oct. 2012	Villupuram	79.84753	11.9545	9.33	0.79	Gillnet	monogill	40	1	Kattumaram	1	na	0	1	20	0	SandClay	0	Clupeidae	5	1	Artisanal
986	497	Villupuram	7. Oct. 2012	Villupuram	79.84998	11.95452	9.88	1.05	Gillnet	monogill	56	2	Kattumaram	1	na	0	1	20	0	SandClay	0	Clupeidae	5	1	Artisanal
987	498	Villupuram	7. Oct. 2012	Villupuram	79.85101	11.95452	10.61	1.15	Gillnet	monogill	56	2	Kattumaram	1	na	0	1	20	0	SandClay	0	Clupeidae	5	1	Artisanal
988	499	Villupuram	7. Oct. 2012	Villupuram	79.85761	11.95535	12.25	1.84	Gillnet	monogill	40	1	Kattumaram	1	na	0	1	20	0	SandClay	0	Clupeidae	5	1	Artisanal
989	500	Villupuram	7. Oct. 2012	Villupuram	79.86227	11.95612	13.35	2.3	Gillnet	monogill	56	3	FRP	1	na	0	1	25	10	SandClay	0	Clupeidae	5	1	Motorised
990	501	Villupuram	7. Oct. 2012	Villupuram	79.86633	11.95892	14.45	2.63	Line	line	15	2	Kattumaram	1	na	0	1	20	0	RockClay	0	Clupeidae	5	1	Artisanal
991	502	Villupuram	7. Oct. 2012	Villupuram	79.86662	11.95906	14.26	2.66	Line	line	15	2	Kattumaram	1	na	0	1	20	0	RockClay	0	Clupeidae	5	1	Artisanal
992	503	Villupuram	7. Oct. 2012	Villupuram	79.86673	11.9591	14.45	2.67	Line	line	15	5	FRP	1	na	0	1	25	10	RockClay	0	Clupeidae	5	1	Motorised
993	504	Villupuram	7. Oct. 2012	Villupuram	79.88862	11.97508	17.37	4.39	Gillnet	monogill	56	4	FRP	1	na	0	1	25	10	SandClay	0	Clupeidae	5	1	Motorised
994	505	Villupuram	7. Oct. 2012	Villupuram	79.88949	11.97625	17.74	4.43	Gillnet	monogill	56	5	FRP	1	na	0	1	25	10	SandClay	0	Clupeidae	5	1	Motorised
995	506	Villupuram	8. Oct. 2012	Villupuram	79.89005	11.97686	17.92	4.46	Gillnet	monogill	56	5	FRP	1	na	0	1	25	10	SandClay	0	Clupeidae	5	1	Motorised
996	507	Villupuram	7. Oct. 2012	Villupuram	79.89065	11.9776	17.92	4.49	Gillnet	monogill	38	4	FRP	1	na	0	1	25	10	SandClay	0	Clupeidae	5	1	Motorised
997	508	Villupuram	7. Oct. 2012	Villupuram	79.89555	11.98279	18.11	4.78	Gillnet	monogill	56	4	FRP	1	na	0	1	25	10	SandClay	0	Clupeidae	5	1	Motorised
998	509	Villupuram	7. Oct. 2012	Villupuram	79.90929	11.98802	19.75	5.96	Gillnet	monogill	56	4	FRP	1	na	0	1	25	10	SandClay	0	Clupeidae	5	1	Motorised
999	510	Villupuram	7. Oct. 2012	Villupuram	79.9097	11.98818	20.12	5.99	Gillnet	monogill	56	4	FRP	1	na	0	1	25	10	SandClay	0	Clupeidae	5	1	Motorised
1000	511	Villupuram	7. Oct. 2012	Villupuram	79.90995	11.98832	20.48	6.01	Gillnet	monogill	56	4	FRP	1	na	0	1	25	10	SandClay	0	Clupeidae	5	1	Motorised
1001	512	Villupuram	7. Oct. 2012	Villupuram	79.91026	11.98844	19.93	6.04	Gillnet	monogill	56	4	FRP	1	na	0	1	25	10	SandClay	0	Clupeidae	5	1	Motorised
1002	513	Villupuram	7. Oct. 2012	Villupuram	79.91293	11.98993	20.48	6.24	Gillnet	monogill	56	4	FRP	1	na	0	1	25	10	SandClay	0	Clupeidae	5	1	Motorised
1003	514	Villupuram	7. Oct. 2012	Villupuram	79.91605	11.99207	20.67	6.46	Gillnet	monogill	56	4	FRP	1	na	0	1	25	10	SandClay	0	Clupeidae	5	1	Motorised
1004	515	Villupuram	7. Oct. 2012	Villupuram	79.91634	11.99228	20.12	6.48	Gillnet	monogill	56	4	FRP	1	na	0	1	25	10	SandClay	0	Clupeidae	5	1	Motorised
1005	516	Villupuram	8. Oct. 2012	Villupuram	79.91709	11.99296	20.3	6.52	Gillnet	monogill	56	4	FRP	1	na	0	1	25	10	SandClay	0	Clupeidae	5	1	Motorised
1006	517	Villupuram	7. Oct. 2012	Villupuram	79.9172	11.99306	20.3	6.53	Gillnet	monogill	56	4	FRP	1	na	0	1	25	10	SandClay	0	Clupeidae	5	1	Motorised
1007	518	Villupuram	7. Oct. 2012	Villupuram	79.91728	11.99309	20.48	6.53	Gillnet	monogill	56	4	FRP	1	na	0	1	25	10	SandClay	0	Clupeidae	5	1	Motorised
1008	519	Villupuram	7. Oct. 2012	Villupuram	79.91757	11.99331	20.67	6.55	Gillnet	monogill	56	4	FRP	1	na	0	1	25	10	SandClay	0	Clupeidae	5	1	Motorised
1009	520	Villupuram	7. Oct. 2012	Villupuram	79.91972	11.9946	20.85	6.7	Gillnet	monogill	56	4	FRP	1	na	0	1	25	10	SandClay	0	Clupeidae	5	1	Motorised
1010	521	Villupuram	7. Oct. 2012	Villupuram	79.91993	11.99478	20.67	6.71	Gillnet	monogill	56	4	FRP	1	na	0	1	25	10	SandClay	0	Clupeidae	5	1	Motorised
1011	522	Villupuram	7. Oct. 2012	Villupuram	79.92006	11.99491	20.48	6.72	Gillnet	monogill	56	4	FRP	1	na	0	1	25	10	SandClay	0	Clupeidae	5	1	Motorised
1013	523	Villupuram	7. Oct. 2012	Villupuram	79.92339	11.99674	20.48	6.98	Gillnet	monogill	56	4	FRP	1	na	0	1	25	10	SandClay	0	Clupeidae	5	1	Motorised
1014	525	Villupuram	7. Oct. 2012	Villupuram	79.92412	11.99707	21.03	7.03	Gillnet	monogill	56	4	FRP	1	na	0	1	25	10	SandClay	0	Scombridae	1	1	Motorised
1015	526	Villupuram	7. Oct. 2012	Villupuram	79.92426	11.99718	21.21	7.04	Gillnet	monogill	56	4	FRP	1	na	0	1	25	10	SandClay	0	Mugilidae	5	1	Motorised
1016	527	Villupuram	7. Oct. 2012	Villupuram	79.92625	11.99903	20.48	7.16	Gillnet	monogill	56	5	FRP	1	na	0	1	25	10	SandClay	0	Mugilidae	5	1	Motorised
1017	528	Villupuram	7. Oct. 2012	Villupuram	79.92672	12	20.3	7.16	Gillnet	monogill	56	4	FRP	1	na	0	1	25	10	SandClay	0	Mugilidae	5	1	Motorised
1018	529	Villupuram	7. Oct. 2012	Villupuram	79.92684	12.00025	20.12	7.17	Gillnet	monogill	56	4	FRP	1	na	0	1	25	10	SandClay	0	Mugilidae	5	1	Motorised
1019	530	Villupuram	7. Oct. 2012	Villupuram	79.92706	12.00057	20.12	7.17	Gillnet	monogill	56	4	FRP	1	na	0	1	25	10	SandClay	0	Mugilidae	5	1	Motorised
1021	532	Villupuram	7. Oct. 2012	Villupuram	79.92909	12.00526	21.03	7.15	Gillnet	monogill	56	4	FRP	1	na	0	1	25	10	SandClay	0	Clupeidae	9	1	Motorised
1022	533	Villupuram	7. Oct. 2012	Villupuram	79.92917	12.00562	21.03	7.14	Gillnet	monogill	56	4	FRP	1	na	0	1	25	10	SandClay	0	Cynoglossidae	9	1	Motorised
1023	534	Villupuram	7. Oct. 2012	Villupuram	79.92925	12.006	21.58	7.13	Gillnet	monogill	56	5	FRP	1	na	0	1	25	10	SandClay	0	Cynoglossidae	9	1	Motorised
1024	535	Villupuram	7. Oct. 2012	Villupuram	79.92936	12.00632	21.21	7.12	Gillnet	monogill	56	4	FRP	1	na	0	1	25	10	SandClay	0	Scombridae	9	1	Motorised
1025	536	Villupuram	7. Oct. 2012	Villupuram	79.93028	12.009	21.03	7.07	Gillnet	monogill	56	4	FRP	1	na	0	1	25	10	SandClay	0	Scombridae	9	1	Motorised
1026	537	Villupuram	7. Oct. 2012	Villupuram	79.9306	12.01003	20.12	7.05	Gillnet	monogill	56	4	FRP	1	na	0	1	25	10	SandClay	0	Scombridae	9	1	Motorised
1028	539	Villupuram	7. Oct. 2012	Villupuram	79.9385	12.01883	21.4	7.42	Gillnet	monogill	56	4	FRP	1	na	0	1	25	10	SandClay	0	Scombridae	9	1	Motorised
1029	540	Villupuram	7. Oct. 2012	Villupuram	79.93855	12.01895	21.4	7.42	Gillnet	monogill	56	4	FRP	1	na	0	1	25	10	SandClay	0	Scombridae	9	1	Motorised
1030	541	Villupuram	7. Oct. 2012	Villupuram	79.93858	12.01907	21.95	7.42	Gillnet	monogill	56	4	FRP	1	na	0	1	25	10	SandClay	0	Scombridae	9	1	Motorised
1032	543	Villupuram	7. Oct. 2012	Villupuram	79.93827	12.02354	21.21	7.19	Gillnet	monogill	56	4	FRP	1	na	0	1	25	10	SandClay	0	Leiognathidae	9	1	Motorised
1033	544	Villupuram	7. Oct. 2012	Villupuram	79.93739	12.02542	21.03	7.01	Gillnet	monogill	56	2	FRP	1	na	0	1	20	7	SandClay	0	Sciaenidae	9	1	Motorised
1035	546	Villupuram	7. Oct. 2012	Villupuram	79.93485	12.02633	19.75	6.72	Gillnet	monogill	56	3	FRP	1	na	0	1	25	10	SandClay	0	Scombridae	9	1	Motorised
1036	547	Villupuram	7. Oct. 2012	Villupuram	79.93465	12.0263	20.12	6.7	Gillnet	monogill	56	3	FRP	1	na	0	1	25	10	SandClay	0	Scombridae	9	1	Motorised
1037	548	Villupuram	7. Oct. 2012	Villupuram	79.9331	12.0259	19.02	6.57	Gillnet	monogill	56	2	FRP	1	na	0	1	20	7	SandClay	0	Scombridae	9	1	Motorised
1038	549	Villupuram	7. Oct. 2012	Villupuram	79.93192	12.02586	19.02	6.45	Gillnet	monogill	56	4	FRP	1	na	0	1	20	7	SandClay	0	Scombridae	9	1	Motorised
1039	550	Villupuram	7. Oct. 2012	Villupuram	79.92699	12.02404	19.75	6.04	Gillnet	monogill	56	3	FRP	1	na	0	1	25	10	SandClay	0	Scombridae	9	1	Motorised
1040	525	Villupuram	7. Oct. 2012	Villupuram	79.91929	12.01906	18.65	5.51	Gillnet	monogill	56	4	FRP	1	na	0	1	25	10	SandClay	0	Scombridae	9	1	Motorised
1041	552	Villupuram	7. Oct. 2012	Villupuram	79.91853	12.01852	18.84	5.46	Gillnet	monogill	56	4	FRP	1	na	0	1	25	10	SandClay	0	Scombridae	9	1	Motorised
1042	553	Villupuram	7. Oct. 2012	Villupuram	79.91784	12.01808	19.2	5.41	Gillnet	monogill	56	4	FRP	1	na	0	1	25	10	SandClay	0	Scombridae	9	1	Motorised
1043	554	Villupuram	7. Oct. 2012	Villupuram	79.9175	12.01787	19.02	5.39	Gillnet	monogill	56	3	FRP	1	na	0	1	25	10	SandClay	0	Scombridae	9	1	Motorised
1044	555	Villupuram	7. Oct. 2012	Villupuram	79.91219	12.01376	18.11	5.08	Gillnet	monogill	56	4	FRP	1	na	0	1	25	10	SandClay	0	Scombridae	9	1	Motorised
1045	556	Villupuram	7. Oct. 2012	Villupuram	79.91195	12.01358	18.11	5.07	Gillnet	monogill	56	4	FRP	1	na	0	1	25	10	SandClay	0	Scombridae	9	1	Motorised
1046	557	Villupuram	7. Oct. 2012	Villupuram	79.91137	12.01314	17.92	5.04	Gillnet	monogill	56	5	FRP	1	na	0	1	25	10	SandClay	0	Scombridae	9	1	Motorised
1047	558	Villupuram	7. Oct. 2012	Villupuram	79.91059	12.01248	17.74	4.99	Gillnet	monogill	56	4	FRP	1	na	0	1	25	10	SandClay	0	Scombridae	9	1	Motorised
1048	559	Villupuram	7. Oct. 2012	Villupuram	79.90852	12.01088	17.74	4.86	Gillnet	monogill	56	4	FRP	1	na	0	1	25	10	SandClay	0	Scombridae	9	1	Motorised
1049	560	Villupuram	7. Oct. 2012	Villupuram	79.89443	11.99819	16.64	4.03	Gillnet	monogill	38	4	FRP	1	na	0	1	25	10	SandClay	0	Scombridae	9	1	Motorised
1050	561	Villupuram	7. Oct. 2012	Villupuram	79.86692	11.97707	12.62	2.13	Gillnet	monogill	40	1	Kattumaram	1	na	0	1	20	0	SandClay	0	Scombridae	9	1	Artisanal
1051	562	Villupuram	7. Oct. 2012	Villupuram	79.85567	11.96786	10.79	1.2	Gillnet	monogill	40	1	Kattumaram	1	na	0	1	20	0	SandClay	0	Scorpaenidae	9	1	Artisanal
1052	563	Villupuram	8. Oct. 2012	Villupuram	79.84477	11.95348	8.23	0.51	Gillnet	monogill	40	1	Kattumaram	1	na	0	1	20	0	SandClay	0	Scombridae	9	1	Artisanal
1053	564	Villupuram	8. Oct. 2012	Villupuram	79.84508	11.95342	8.6	0.55	Gillnet	monogill	40	1	Kattumaram	1	na	0	1	20	0	SandClay	0	Clupeidae	9	1	Artisanal
1054	565	Villupuram	8. Oct. 2012	Villupuram	79.84923	11.95617	9.88	0.93	Gillnet	monogill	40	1	Kattumaram	1	na	0	1	20	0	SandClay	0	Scombridae	9	1	Artisanal
1055	566	Villupuram	8. Oct. 2012	Villupuram	79.84954	11.95648	10.24	0.95	Gillnet	monogill	40	1	Kattumaram	1	na	0	1	20	0	SandClay	0	Scombridae	9	1	Artisanal
1056	567	Villupuram	8. Oct. 2012	Villupuram	79.85131	11.95735	10.42	1.12	Gillnet	monogill	40	1	Kattumaram	1	na	0	1	20	0	SandClay	0	Scombridae	9	1	Artisanal
1057	568	Villupuram	8. Oct. 2012	Villupuram	79.85249	11.9577	10.79	1.23	Line	line	15	2	Kattumaram	1	na	0	1	20	0	RockClay	0	Scombridae	9	1	Artisanal
1058	569	Villupuram	8. Oct. 2012	Villupuram	79.85271	11.95775	10.97	1.25	Line	line	15	2	Kattumaram	1	na	0	1	20	0	RockClay	0	Scombridae	9	1	Artisanal
1059	570	Villupuram	8. Oct. 2012	Villupuram	79.85281	11.95777	10.97	1.26	Line	line	15	2	Kattumaram	1	na	0	1	20	0	RockClay	0	Scombridae	9	1	Artisanal
1060	571	Villupuram	8. Oct. 2012	Villupuram	79.85328	11.95788	10.79	1.31	Gillnet	monogill	40	1	Kattumaram	1	na	0	1	20	0	SandClay	0	Scombridae	9	1	Artisanal
1061	572	Villupuram	8. Oct. 2012	Villupuram	79.85405	11.95815	10.79	1.38	Gillnet	monogill	40	1	Kattumaram	1	na	0	1	20	0	SandClay	0	Scombridae	9	1	Artisanal
1062	573	Villupuram	8. Oct. 2012	Villupuram	79.85588	11.95852	11.52	1.56	Gillnet	monogill	56	2	FRP	1	na	0	1	20	7	SandClay	0	Scombridae	9	1	Motorised
1063	574	Villupuram	8. Oct. 2012	Villupuram	79.85841	11.95899	12.25	1.8	Gillnet	monogill	56	4	FRP	1	na	0	1	25	10	SandClay	0	Scombridae	9	1	Motorised
1064	575	Villupuram	8. Oct. 2012	Villupuram	79.86613	11.9599	14.26	2.58	Gillnet	monogill	56	2	Kattumaram	1	na	0	1	20	0	SandClay	0	Scombridae	9	1	Artisanal
1065	576	Villupuram	8. Oct. 2012	Villupuram	79.86623	11.95991	14.45	2.59	Line	line	15	2	Kattumaram	1	na	0	1	20	0	RockClay	0	Scombridae	9	1	Artisanal
1066	577	Villupuram	8. Oct. 2012	Villupuram	79.8663	11.95992	14.26	2.6	Line	line	15	1	Kattumaram	1	na	0	1	20	0	RockClay	0	Scombridae	9	1	Artisanal
1067	578	Villupuram	8. Oct. 2012	Villupuram	79.86645	11.95993	14.26	2.61	Line	line	15	1	Kattumaram	1	na	0	1	20	0	RockClay	0	Scombridae	9	1	Artisanal
1068	579	Villupuram	8. Oct. 2012	Villupuram	79.86658	11.95999	14.08	2.62	Line	line	15	2	Kattumaram	1	na	0	1	20	0	RockClay	0	Scombridae	9	1	Artisanal
1069	580	Villupuram	8. Oct. 2012	Villupuram	79.86664	11.95994	14.45	2.63	Line	line	15	2	Kattumaram	1	na	0	1	20	0	RockClay	0	Scombridae	9	1	Artisanal
1070	581	Villupuram	8. Oct. 2012	Villupuram	79.86678	11.95995	14.45	2.64	Line	line	15	2	Kattumaram	1	na	0	1	20	0	RockClay	0	Scombridae	9	1	Artisanal
1071	582	Villupuram	8. Oct. 2012	Villupuram	79.86725	11.95994	14.81	2.69	Line	line	15	2	Kattumaram	1	na	0	1	20	0	RockClay	0	Scombridae	9	1	Artisanal
1072	583	Villupuram	8. Oct. 2012	Villupuram	79.8676	11.9599	15	2.73	Line	line	15	2	Kattumaram	1	na	0	1	20	0	RockClay	0	Scombridae	9	1	Artisanal
1073	584	Villupuram	8. Oct. 2012	Villupuram	79.87132	11.95937	15.73	3.13	Gillnet	monogill	56	2	FRP	1	na	0	1	25	10	SandClay	0	Scombridae	9	1	Motorised
1074	585	Villupuram	8. Oct. 2012	Villupuram	79.88528	11.96011	17.56	4.52	Gillnet	monogill	56	2	FRP	1	na	0	1	25	10	SandClay	0	Scombridae	9	1	Motorised
1075	586	Villupuram	8. Oct. 2012	Villupuram	79.88729	11.96351	17.92	4.64	Gillnet	monogill	56	3	FRP	1	na	0	1	25	10	SandClay	0	Scombridae	9	1	Motorised
1076	587	Villupuram	8. Oct. 2012	Villupuram	79.8876	11.96619	17.37	4.62	Gillnet	monogill	56	5	FRP	1	na	0	1	25	10	SandClay	0	Scombridae	9	1	Motorised
1077	588	Villupuram	8. Oct. 2012	Villupuram	79.88997	11.97735	17.92	4.43	Gillnet	monogill	56	4	FRP	1	na	0	1	25	10	SandClay	0	Scombridae	9	1	Motorised
1078	589	Villupuram	8. Oct. 2012	Villupuram	79.88966	11.98	17.56	4.3	Gillnet	monogill	56	4	FRP	1	na	0	1	25	10	SandClay	0	Scombridae	9	1	Motorised
1079	590	Villupuram	8. Oct. 2012	Villupuram	79.90463	11.98476	18.84	5.62	Gillnet	monogill	56	5	FRP	1	na	0	1	25	10	SandClay	0	Scombridae	9	1	Motorised
1080	591	Villupuram	8. Oct. 2012	Villupuram	79.90612	11.98703	19.57	5.68	Gillnet	monogill	56	5	FRP	1	na	0	1	25	10	SandClay	0	Scombridae	9	1	Motorised
1081	592	Villupuram	8. Oct. 2012	Villupuram	79.90928	11.99837	19.02	5.49	Gillnet	monogill	56	5	FRP	1	na	0	1	25	10	SandClay	0	Scombridae	9	1	Motorised
1082	593	Villupuram	8. Oct. 2012	Villupuram	79.91348	12.00955	18.65	5.42	Gillnet	monogill	56	5	FRP	1	na	0	1	25	10	SandClay	0	Leiognathidae	9	1	Motorised
1083	594	Villupuram	8. Oct. 2012	Villupuram	79.91886	12.01609	19.39	5.61	Gillnet	monogill	56	4	FRP	1	na	0	1	25	10	SandClay	0	Leiognathidae	9	1	Motorised
1084	595	Villupuram	8. Oct. 2012	Villupuram	79.9207	12.01817	19.2	5.69	Gillnet	monogill	56	5	FRP	1	na	0	1	25	10	SandClay	0	Scombridae	9	1	Motorised
1085	596	Villupuram	8. Oct. 2012	Villupuram	79.92116	12.01871	19.57	5.71	Gillnet	monogill	56	5	FRP	1	na	0	1	25	10	SandClay	0	Scombridae	9	1	Motorised
1086	597	Villupuram	8. Oct. 2012	Villupuram	79.87824	11.99583	13.9	2.5	Gillnet	monogill	56	4	FRP	1	na	0	1	25	10	SandClay	0	Leiognathidae	9	1	Motorised
1087	598	Villupuram	8. Oct. 2012	Villupuram	79.87533	11.99314	13.35	2.32	Gillnet	monogill	56	2	Kattumaram	1	na	0	1	20	0	SandClay	0	Scombridae	9	1	Artisanal
1088	599	Villupuram	8. Oct. 2012	Villupuram	79.86346	11.98084	11.89	1.62	Gillnet	monogill	40	1	Kattumaram	1	na	0	1	20	0	SandClay	0	Scombridae	9	1	Artisanal
1089	600	Villupuram	8. Oct. 2012	Villupuram	79.85648	11.97362	10.97	1.17	Gillnet	monogill	40	1	Kattumaram	1	na	0	1	20	0	SandClay	0	Scombridae	9	1	Artisanal
1090	601	Villupuram	9. Oct. 2012	Villupuram	79.84339	11.95478	7.13	0.34	Gillnet	monogill	40	2	Kattumaram	1	na	0	1	20	0	SandClay	0	Scombridae	9	1	Artisanal
1091	6002	Villupuram	10. Sep. 2012	Villupuram	79.844	11.95538	7.32	0.4	Gillnet	monogill	40	2	Kattumaram	1	na	0	1	20	0	SandClay	0	Scombridae	9	1	Artisanal
1092	603	Villupuram	9. Oct. 2012	Villupuram	79.84435	11.9557	7.32	0.42	Gillnet	monogill	40	2	Kattumaram	1	na	0	1	20	0	SandClay	0	Scombridae	9	1	Artisanal
1093	604	Villupuram	9. Oct. 2012	Villupuram	79.84491	11.95621	7.5	0.46	Gillnet	monogill	40	2	Kattumaram	1	na	0	1	20	0	SandClay	0	Scombridae	9	1	Artisanal
1094	605	Villupuram	9. Oct. 2012	Villupuram	79.84518	11.95652	7.68	0.49	Gillnet	monogill	40	1	Kattumaram	1	na	0	1	20	0	SandClay	0	Scombridae	9	1	Artisanal
1095	606	Villupuram	9. Oct. 2012	Villupuram	79.84538	11.95675	7.86	0.5	Gillnet	monogill	40	2	Kattumaram	1	na	0	1	20	0	SandClay	0	Scombridae	9	1	Artisanal
1096	607	Villupuram	9. Oct. 2012	Villupuram	79.8463	11.95846	7.86	0.56	Gillnet	monogill	40	2	Kattumaram	1	na	0	1	20	0	SandClay	0	Scombridae	10	1	Artisanal
1097	608	Villupuram	9. Oct. 2012	Villupuram	79.84666	11.95943	8.23	0.57	Gillnet	monogill	40	2	Kattumaram	1	na	0	1	20	0	SandClay	0	Leiognathidae	10	1	Artisanal
1098	609	Villupuram	9. Oct. 2012	Villupuram	79.84672	11.95964	7.68	0.57	Gillnet	monogill	40	1	Kattumaram	1	na	0	1	20	0	SandClay	0	Leiognathidae	10	1	Artisanal
1099	610	Villupuram	9. Oct. 2012	Villupuram	79.84202	11.96064	8.05	0.04	Gillnet	monogill	40	2	Kattumaram	1	na	0	1	20	0	SandClay	0	Leiognathidae	10	1	Artisanal
1100	611	Villupuram	9. Oct. 2012	Villupuram	79.84776	11.96297	8.23	0.56	Gillnet	monogill	40	2	Kattumaram	1	na	0	1	20	0	SandClay	0	Scombridae	10	1	Artisanal
1101	612	Villupuram	9. Oct. 2012	Villupuram	79.8484	11.96459	8.78	0.59	Gillnet	monogill	40	2	Kattumaram	1	na	0	1	20	0	SandClay	0	Leiognathidae	10	1	Artisanal
1102	613	Villupuram	9. Oct. 2012	Villupuram	79.84884	11.96548	8.6	0.6	Gillnet	monogill	40	1	Kattumaram	1	na	0	1	20	0	SandClay	0	Leiognathidae	10	1	Artisanal
1103	614	Villupuram	9. Oct. 2012	Villupuram	79.84927	11.96647	8.96	0.61	Gillnet	monogill	40	1	Kattumaram	1	na	0	1	20	0	SandClay	0	Leiognathidae	10	1	Artisanal
1104	615	Villupuram	9. Oct. 2012	Villupuram	79.84925	11.96672	8.96	0.59	Gillnet	monogill	40	2	Kattumaram	1	na	0	1	20	0	SandClay	0	Scombridae	10	1	Artisanal
1105	616	Villupuram	9. Oct. 2012	Villupuram	79.84936	11.96814	8.41	0.55	Gillnet	monogill	40	2	Kattumaram	1	na	0	1	20	0	SandClay	0	Leiognathidae	10	1	Artisanal
1106	617	Villupuram	9. Oct. 2012	Villupuram	79.84937	11.9684	8.6	0.55	Gillnet	monogill	40	1	Kattumaram	1	na	0	1	20	0	SandClay	0	Leiognathidae	10	1	Artisanal
1107	618	Villupuram	9. Oct. 2012	Villupuram	79.84937	11.96848	8.6	0.55	Gillnet	monogill	40	1	Kattumaram	1	na	0	1	20	0	SandClay	0	Leiognathidae	10	1	Artisanal
1108	619	Villupuram	9. Oct. 2012	Villupuram	79.84946	11.96909	8.41	0.54	Gillnet	monogill	40	2	Kattumaram	1	na	0	1	20	0	SandClay	0	Leiognathidae	10	1	Artisanal
1109	620	Villupuram	9. Oct. 2012	Villupuram	79.84946	11.96918	8.41	0.53	Gillnet	monogill	40	2	Kattumaram	1	na	0	1	20	0	SandClay	0	Clupeidae	10	1	Artisanal
1110	621	Villupuram	9. Oct. 2012	Villupuram	79.84948	11.96926	8.23	0.53	Gillnet	monogill	40	2	Kattumaram	1	na	0	1	20	0	SandClay	0	Scombridae	10	1	Artisanal
1111	622	Villupuram	9. Oct. 2012	Villupuram	79.84949	11.96936	8.23	0.53	Gillnet	monogill	40	1	Kattumaram	1	na	0	1	20	0	SandClay	0	Scombridae	10	1	Artisanal
1112	623	Villupuram	9. Oct. 2012	Villupuram	79.89956	11.96972	8.41	5.72	Gillnet	monogill	40	2	Kattumaram	1	na	0	1	20	0	SandClay	0	Scombridae	10	1	Artisanal
1113	624	Villupuram	9. Oct. 2012	Villupuram	79.84971	11.97051	8.23	0.49	Gillnet	monogill	40	2	Kattumaram	1	na	0	1	20	0	SandClay	0	Scombridae	10	1	Artisanal
1114	625	Villupuram	9. Oct. 2012	Villupuram	79.84977	11.9708	8.23	0.48	Gillnet	monogill	40	1	Kattumaram	1	na	0	1	20	0	SandClay	0	Scombridae	10	1	Artisanal
1115	626	Villupuram	9. Oct. 2012	Villupuram	79.84987	11.97126	8.6	0.48	Gillnet	monogill	40	2	Kattumaram	1	na	0	1	20	0	SandClay	0	Scombridae	10	1	Artisanal
1116	627	Villupuram	9. Oct. 2012	Villupuram	79.84995	11.97134	8.23	0.49	Gillnet	monogill	40	1	Kattumaram	1	na	0	1	20	0	SandClay	0	Scombridae	10	1	Artisanal
1117	628	Villupuram	9. Oct. 2012	Villupuram	79.85071	11.97244	8.78	0.56	Gillnet	monogill	40	2	Kattumaram	1	na	0	1	20	0	SandClay	0	Scombridae	10	1	Artisanal
1118	629	Villupuram	9. Oct. 2012	Villupuram	79.85077	11.97252	8.6	0.57	Gillnet	monogill	40	2	Kattumaram	1	na	0	1	20	0	SandClay	0	Scombridae	10	1	Artisanal
1119	630	Villupuram	9. Oct. 2012	Villupuram	79.85159	11.97355	8.96	0.68	Gillnet	monogill	40	2	Kattumaram	1	na	0	1	20	0	SandClay	0	Scombridae	10	1	Artisanal
1120	631	Villupuram	9. Oct. 2012	Villupuram	79.85159	11.97393	9.14	0.68	Gillnet	monogill	40	1	Kattumaram	1	na	0	1	20	0	SandClay	0	Scombridae	10	1	Artisanal
1121	632	Villupuram	9. Oct. 2012	Villupuram	79.85245	11.97447	9.14	0.73	Gillnet	monogill	40	2	Kattumaram	1	na	0	1	20	0	SandClay	0	Scombridae	10	1	Artisanal
1122	633	Villupuram	9. Oct. 2012	Villupuram	79.85361	11.97565	9.69	0.79	Gillnet	monogill	40	3	Kattumaram	1	na	0	1	20	0	SandClay	0	Scombridae	10	1	Artisanal
1123	634	Villupuram	9. Oct. 2012	Villupuram	79.85465	11.97646	9.69	0.87	Gillnet	monogill	40	2	Kattumaram	1	na	0	1	20	0	SandClay	0	Scombridae	10	1	Artisanal
1124	635	Villupuram	9. Oct. 2012	Villupuram	79.85524	11.97682	9.69	0.93	Gillnet	monogill	40	2	Kattumaram	1	na	0	1	20	0	SandClay	0	Leiognathidae	10	1	Artisanal
1125	636	Villupuram	9. Oct. 2012	Villupuram	79.85919	11.97967	10.61	1.24	Gillnet	monogill	40	1	Kattumaram	1	na	0	1	20	0	SandClay	0	Scombridae	10	1	Artisanal
1126	637	Villupuram	9. Oct. 2012	Villupuram	79.85934	11.9798	10.61	1.25	Gillnet	monogill	40	2	Kattumaram	1	na	0	1	20	0	SandClay	0	Scombridae	10	1	Artisanal
1127	638	Villupuram	9. Oct. 2012	Villupuram	79.85944	11.97993	10.61	1.26	Gillnet	monogill	40	2	Kattumaram	1	na	0	1	20	0	SandClay	0	Scombridae	10	1	Artisanal
1128	639	Villupuram	9. Oct. 2012	Villupuram	79.85951	11.97999	10.42	1.26	Gillnet	monogill	40	1	Kattumaram	1	na	0	1	20	0	SandClay	0	Scombridae	10	1	Artisanal
1129	640	Villupuram	9. Oct. 2012	Villupuram	79.86	11.98061	10.61	1.29	Gillnet	monogill	40	2	Kattumaram	1	na	0	1	20	0	SandClay	0	Scombridae	10	1	Artisanal
1130	641	Villupuram	9. Oct. 2012	Villupuram	79.86007	11.98073	10.61	1.29	Gillnet	monogill	40	2	Kattumaram	1	na	0	1	20	0	SandClay	0	Scombridae	10	1	Artisanal
1131	642	Villupuram	9. Oct. 2012	Villupuram	79.86127	11.98265	10.79	1.33	Gillnet	monogill	40	2	Kattumaram	1	na	0	1	20	0	SandClay	0	Scombridae	10	1	Artisanal
1132	643	Villupuram	9. Oct. 2012	Villupuram	79.86214	11.98402	10.97	1.36	Gillnet	monogill	40	1	Kattumaram	1	na	0	1	20	0	SandClay	0	Scombridae	10	1	Artisanal
1133	644	Villupuram	9. Oct. 2012	Villupuram	79.86216	11.98413	10.97	1.35	Gillnet	monogill	40	2	Kattumaram	1	na	0	1	20	0	SandClay	0	Scombridae	10	1	Artisanal
1134	645	Villupuram	9. Oct. 2012	Villupuram	79.86232	11.98566	10.79	1.3	Gillnet	monogill	40	1	Kattumaram	1	na	0	1	20	0	SandClay	0	Scombridae	10	1	Artisanal
1135	646	Villupuram	9. Oct. 2012	Villupuram	79.86229	11.98577	10.79	1.29	Gillnet	monogill	40	1	Kattumaram	1	na	0	1	20	0	SandClay	0	Scombridae	10	1	Artisanal
1136	647	Villupuram	9. Oct. 2012	Villupuram	79.86139	11.98851	10.42	1.09	Gillnet	monogill	56	4	FRP	1	na	0	1	25	10	SandClay	0	Scombridae	10	1	Motorised
1137	648	Villupuram	9. Oct. 2012	Villupuram	79.86107	11.98914	10.24	1.03	Gillnet	monogill	40	2	Kattumaram	1	na	0	1	20	0	SandClay	0	Scombridae	10	1	Artisanal
1138	649	Villupuram	9. Oct. 2012	Villupuram	79.86102	11.98927	10.42	1.02	Gillnet	monogill	56	4	FRP	1	na	0	1	25	10	SandClay	0	Scombridae	10	1	Motorised
1139	650	Villupuram	9. Oct. 2012	Villupuram	79.86086	11.98978	10.42	0.99	Gillnet	monogill	40	2	Kattumaram	1	na	0	1	20	0	SandClay	0	Scombridae	10	1	Artisanal
1140	651	Villupuram	9. Oct. 2012	Villupuram	79.86081	11.99083	10.42	0.94	Gillnet	monogill	40	2	Kattumaram	1	na	0	1	20	0	SandClay	0	Scombridae	10	1	Artisanal
1141	652	Villupuram	9. Oct. 2012	Villupuram	79.86079	11.99168	10.06	0.91	Gillnet	monogill	56	2	FRP	1	na	0	1	25	10	SandClay	0	Scombridae	10	1	Motorised
1142	653	Villupuram	9. Oct. 2012	Villupuram	79.86073	11.99221	9.88	0.88	Gillnet	monogill	40	2	Kattumaram	1	na	0	1	20	0	SandClay	0	Scombridae	10	1	Artisanal
1143	654	Villupuram	9. Oct. 2012	Villupuram	79.8607	11.99276	9.88	0.85	Gillnet	monogill	40	1	Kattumaram	1	na	0	1	20	0	SandClay	0	Scombridae	10	1	Artisanal
1144	655	Villupuram	9. Oct. 2012	Villupuram	79.86066	11.99304	9.51	0.84	Gillnet	monogill	40	2	Kattumaram	1	na	0	1	20	0	SandClay	0	Scombridae	10	1	Artisanal
1145	656	Villupuram	9. Oct. 2012	Villupuram	79.86115	11.99564	9.51	0.78	Gillnet	monogill	40	1	Kattumaram	1	na	0	1	20	0	SandClay	0	Scombridae	10	1	Artisanal
1146	657	Villupuram	9. Oct. 2012	Villupuram	79.86118	11.99579	9.51	0.78	Gillnet	monogill	40	2	Kattumaram	1	na	0	1	20	0	SandClay	0	Scombridae	10	1	Artisanal
1147	658	Villupuram	9. Oct. 2012	Villupuram	79.86143	11.9963	9.51	0.78	Gillnet	monogill	40	2	Kattumaram	1	na	0	1	20	0	SandClay	0	Scombridae	10	1	Artisanal
1148	659	Villupuram	9. Oct. 2012	Villupuram	79.86355	11.99807	9.88	0.93	Gillnet	monogill	38	2	Kattumaram	1	na	0	1	20	0	SandClay	0	Scombridae	10	1	Artisanal
1149	660	Villupuram	9. Oct. 2012	Villupuram	79.86414	11.99862	10.06	0.97	Gillnet	monogill	40	2	Kattumaram	1	na	0	1	20	0	SandClay	0	Scombridae	10	1	Artisanal
1150	661	Villupuram	9. Oct. 2012	Villupuram	79.86427	11.99881	9.88	0.98	Gillnet	monogill	40	1	Kattumaram	1	na	0	1	20	0	SandClay	0	Scombridae	10	1	Artisanal
1151	662	Villupuram	9. Oct. 2012	Villupuram	79.86539	12.00177	10.06	0.95	Gillnet	monogill	40	1	Kattumaram	1	na	0	1	20	0	SandClay	0	Scombridae	10	1	Artisanal
1152	663	Villupuram	10. Oct. 2012	Villupuram	79.86649	12.00476	9.69	0.94	Gillnet	monogill	40	1	Kattumaram	1	na	0	1	20	0	SandClay	0	Scombridae	10	1	Artisanal
1153	664	Villupuram	9. Oct. 2012	Villupuram	79.86655	12.00495	9.69	0.94	Gillnet	monogill	40	1	Kattumaram	1	na	0	1	20	0	SandClay	0	Scombridae	10	1	Artisanal
1154	665	Villupuram	9. Oct. 2012	Villupuram	79.86707	12.00608	9.88	0.95	Gillnet	monogill	40	2	Kattumaram	1	na	0	1	20	0	SandClay	0	Scombridae	10	1	Artisanal
1155	666	Villupuram	9. Oct. 2012	Villupuram	79.8672	12.00644	9.69	0.95	Gillnet	monogill	40	1	Kattumaram	1	na	0	1	20	0	SandClay	0	Scombridae	10	1	Artisanal
1156	667	Villupuram	9. Oct. 2012	Villupuram	79.86834	12.01018	9.51	0.9	Gillnet	monogill	40	2	Kattumaram	1	na	0	1	20	0	SandClay	0	Scombridae	10	1	Artisanal
1157	668	Villupuram	9. Oct. 2012	Villupuram	79.86844	12.01033	9.88	0.9	Gillnet	monogill	40	2	Kattumaram	1	na	0	1	20	0	SandClay	0	Scombridae	10	1	Artisanal
1158	669	Villupuram	9. Oct. 2012	Villupuram	79.86861	12.01068	9.51	0.9	Gillnet	monogill	40	2	Kattumaram	1	na	0	1	20	0	SandClay	0	Scombridae	10	1	Artisanal
1159	670	Villupuram	9. Oct. 2012	Villupuram	79.86865	12.01086	9.33	0.9	Gillnet	monogill	40	2	Kattumaram	1	na	0	1	20	0	SandClay	0	Scombridae	10	1	Artisanal
1160	671	Villupuram	9. Oct. 2012	Villupuram	79.86913	12.01184	9.51	0.9	Gillnet	monogill	40	1	Kattumaram	1	na	0	1	20	0	SandClay	0	Scombridae	10	1	Artisanal
1161	672	Villupuram	9. Oct. 2012	Villupuram	79.87109	12.01289	9.14	1.05	Gillnet	monogill	40	1	Kattumaram	1	na	0	1	20	0	SandClay	0	Carangidae	10	1	Artisanal
1162	673	Villupuram	9. Oct. 2012	Villupuram	79.87193	12.01931	9.33	0.84	Gillnet	monogill	40	1	Kattumaram	1	na	0	1	20	0	SandClay	0	Carangidae	10	1	Artisanal
1163	674	Villupuram	9. Oct. 2012	Villupuram	79.87478	12.02942	8.78	0.67	Gillnet	monogill	40	1	Kattumaram	1	na	0	1	20	0	SandClay	0	Carangidae	10	1	Artisanal
1164	675	Villupuram	9. Oct. 2012	Villupuram	79.87486	12.02978	8.6	0.66	Gillnet	monogill	40	1	Kattumaram	1	na	0	1	20	0	SandClay	0	Carangidae	10	1	Artisanal
1165	676	Villupuram	9. Oct. 2012	Villupuram	79.87527	12.03093	8.6	0.64	Gillnet	monogill	40	2	Kattumaram	1	na	0	1	20	0	SandClay	0	Carangidae	10	1	Artisanal
1167	678	Villupuram	9. Oct. 2012	Villupuram	79.88019	12.03306	9.14	1	Gillnet	monogill	40	2	Kattumaram	1	na	0	1	20	0	SandClay	0	Carangidae	10	1	Artisanal
1168	679	Villupuram	9. Oct. 2012	Villupuram	79.88023	12.03312	9.33	1	Gillnet	monogill	40	1	Kattumaram	1	na	0	1	20	0	SandClay	0	Carangidae	10	1	Artisanal
1169	680	Villupuram	9. Oct. 2012	Villupuram	79.87673	12.01846	10.42	1.36	Gillnet	monogill	56	4	FRP	1	na	0	1	25	10	SandClay	0	Carangidae	10	1	Motorised
1170	681	Villupuram	9. Oct. 2012	Villupuram	79.87595	12.01511	10.61	1.43	Gillnet	monogill	56	5	FRP	1	na	0	1	25	10	SandClay	0	Carangidae	10	1	Motorised
1171	682	Villupuram	9. Oct. 2012	Villupuram	79.87582	12.01483	10.61	1.43	Gillnet	monogill	40	2	Kattumaram	1	na	0	1	20	0	SandClay	0	Carangidae	10	1	Artisanal
1172	683	Villupuram	9. Oct. 2012	Villupuram	79.8755	12.01412	10.06	1.43	Gillnet	monogill	40	1	Kattumaram	1	na	0	1	20	0	SandClay	0	Carangidae	10	1	Artisanal
1173	684	Villupuram	9. Oct. 2012	Villupuram	79.87283	12.00827	10.24	1.43	Gillnet	monogill	40	2	Kattumaram	1	na	0	1	20	0	SandClay	0	Leiognathidae	10	1	Artisanal
1174	685	Villupuram	9. Oct. 2012	Villupuram	79.87268	12.00812	10.06	1.42	Gillnet	monogill	40	2	Kattumaram	1	na	0	1	20	0	SandClay	0	Leiognathidae	10	1	Artisanal
1176	687	Villupuram	9. Oct. 2012	Villupuram	79.86324	11.99468	10.06	1.03	Trawl	multitrawl	20	5	Trawl	1	na	0	1	40	72	SandClay	0	Leiognathidae	10	1	Mechanised
1177	688	Villupuram	9. Oct. 2012	Villupuram	79.85674	11.98286	10.06	0.86	Trawl	multitrawl	20	5	Trawl	1	na	0	1	40	72	SandClay	0	Leiognathidae	10	1	Mechanised
1178	689	Villupuram	9. Oct. 2012	Villupuram	79.85345	11.97832	8.41	0.7	Gillnet	monogill	40	1	Kattumaram	1	na	0	1	20	0	SandClay	0	Leiognathidae	10	1	Artisanal
1179	690	Villupuram	10. Oct. 2012	Villupuram	79.84387	11.95664	6.4	0.34	Gillnet	monogill	40	1	Kattumaram	1	na	0	1	20	0	SandClay	0	Leiognathidae	10	1	Artisanal
1180	691	Villupuram	10. Oct. 2012	Villupuram	79.84507	11.95823	6.95	0.44	Gillnet	monogill	40	2	Kattumaram	1	na	0	1	20	0	SandClay	0	Clupeidae	10	1	Artisanal
1181	692	Villupuram	10. Oct. 2012	Villupuram	79.84599	11.95921	7.86	0.5	Gillnet	monogill	40	1	Kattumaram	1	na	0	1	20	0	SandClay	0	Scombridae	10	1	Artisanal
1182	693	Villupuram	10. Oct. 2012	Villupuram	79.84848	11.96223	9.14	0.66	Gillnet	monogill	38	1	Kattumaram	1	na	0	1	20	0	SandClay	0	Scombridae	10	1	Artisanal
1183	694	Villupuram	10. Oct. 2012	Villupuram	79.85164	11.96339	9.88	0.96	Gillnet	monogill	40	2	Kattumaram	1	na	0	1	20	0	SandClay	0	Scombridae	10	1	Artisanal
1184	695	Villupuram	10. Oct. 2012	Villupuram	79.85219	11.96345	9.88	1.02	Gillnet	monogill	40	2	Kattumaram	1	na	0	1	20	0	SandClay	0	Scombridae	10	1	Artisanal
1185	696	Villupuram	10. Oct. 2012	Villupuram	79.85236	11.96347	10.06	1.03	Gillnet	monogill	40	2	Kattumaram	1	na	0	1	20	0	SandClay	0	Clupeidae	10	1	Artisanal
1186	697	Villupuram	10. Oct. 2012	Villupuram	79.85252	11.96348	10.06	1.05	Gillnet	monogill	40	2	Kattumaram	1	na	0	1	20	0	SandClay	0	Scombridae	10	1	Artisanal
1187	698	Villupuram	10. Oct. 2012	Villupuram	79.85268	11.9635	10.24	1.07	Gillnet	monogill	40	2	Kattumaram	1	na	0	1	20	0	SandClay	0	Scombridae	10	1	Artisanal
1188	699	Villupuram	10. Oct. 2012	Villupuram	79.86264	11.9639	13.17	2.07	Gillnet	monogill	40	2	Kattumaram	1	na	0	1	20	0	SandClay	0	Scombridae	1	1	Artisanal
1189	700	Villupuram	10. Oct. 2012	Villupuram	79.86576	11.96443	13.9	2.36	Gillnet	monogill	56	4	FRP	1	na	0	1	25	10	SandClay	0	Scombridae	1	1	Motorised
1190	701	Villupuram	10. Oct. 2012	Villupuram	79.86626	11.96483	14.08	2.39	Line	line	15	2	Kattumaram	1	na	0	1	20	0	RockClay	0	Scombridae	1	1	Artisanal
1191	702	Villupuram	10. Oct. 2012	Villupuram	79.87027	11.9738	14.26	2.59	Gillnet	monogill	56	3	FRP	1	na	0	1	25	10	SandClay	0	Scombridae	1	1	Motorised
1192	703	Villupuram	10. Oct. 2012	Villupuram	79.86176	11.98584	11.16	1.24	Gillnet	monogill	40	2	Kattumaram	1	na	0	1	20	0	SandClay	0	Scombridae	1	1	Artisanal
1193	704	Villupuram	10. Oct. 2012	Villupuram	79.86145	11.98605	11.16	1.2	Gillnet	monogill	40	2	Kattumaram	1	na	0	1	20	0	SandClay	0	Leiognathidae	1	1	Artisanal
1194	705	Villupuram	10. Oct. 2012	Villupuram	79.86111	11.98642	10.79	1.15	Gillnet	monogill	40	2	Kattumaram	1	na	0	1	20	0	SandClay	0	Leiognathidae	1	1	Artisanal
1195	706	Villupuram	10. Oct. 2012	Villupuram	79.85959	11.9891	9.88	0.88	Gillnet	monogill	40	1	Kattumaram	1	na	0	1	20	0	SandClay	0	Leiognathidae	1	1	Artisanal
1196	707	Villupuram	10. Oct. 2012	Villupuram	79.85957	11.98922	10.06	0.87	Gillnet	monogill	40	1	Kattumaram	1	na	0	1	20	0	SandClay	0	Leiognathidae	1	1	Artisanal
1197	708	Villupuram	10. Oct. 2012	Villupuram	79.85952	11.98938	10.06	0.86	Gillnet	monogill	40	2	Kattumaram	1	na	0	1	20	0	SandClay	0	Leiognathidae	1	1	Artisanal
1198	709	Villupuram	10. Oct. 2012	Villupuram	79.85934	11.99101	9.88	0.79	Gillnet	monogill	40	1	Kattumaram	1	na	0	1	20	0	SandClay	0	Leiognathidae	1	1	Artisanal
1199	710	Villupuram	10. Oct. 2012	Villupuram	79.85938	11.99155	9.69	0.77	Gillnet	monogill	40	2	Kattumaram	1	na	0	1	20	0	SandClay	0	Leiognathidae	1	1	Artisanal
1200	711	Villupuram	10. Oct. 2012	Villupuram	79.85938	11.9918	10.06	0.76	Gillnet	monogill	40	1	Kattumaram	1	na	0	1	20	0	SandClay	0	Leiognathidae	1	1	Artisanal
1201	712	Villupuram	10. Oct. 2012	Villupuram	79.85938	11.99188	10.06	0.76	Gillnet	monogill	40	2	Kattumaram	1	na	0	1	20	0	SandClay	0	Leiognathidae	1	1	Artisanal
1202	713	Villupuram	10. Oct. 2012	Villupuram	79.85941	11.99235	9.69	0.74	Gillnet	monogill	40	1	Kattumaram	1	na	0	1	20	0	SandClay	0	Leiognathidae	1	1	Artisanal
1203	714	Villupuram	11. Oct. 2012	Villupuram	79.85942	11.99244	9.88	0.74	Gillnet	monogill	40	1	Kattumaram	1	na	0	1	20	0	SandClay	0	Leiognathidae	1	1	Artisanal
1204	715	Villupuram	10. Oct. 2012	Villupuram	79.85929	11.9937	9.33	0.67	Gillnet	monogill	40	1	Kattumaram	1	na	0	1	20	0	SandClay	0	Leiognathidae	1	1	Artisanal
1205	716	Villupuram	10. Oct. 2012	Villupuram	79.85905	11.99449	8.96	0.62	Gillnet	monogill	40	1	Kattumaram	1	na	0	1	20	0	SandClay	0	Leiognathidae	1	1	Artisanal
1206	717	Villupuram	10. Oct. 2012	Villupuram	79.859	11.99568	9.14	0.56	Gillnet	monogill	40	1	Kattumaram	1	na	0	1	20	0	SandClay	0	Leiognathidae	1	1	Artisanal
1207	718	Villupuram	10. Oct. 2012	Villupuram	79.85915	11.9967	8.78	0.53	Trawl	multitrawl	20	4	FRP	1	na	0	1	25	10	SandClay	0	Leiognathidae	1	1	Motorised
1208	719	Villupuram	11. Oct. 2012	Villupuram	79.85944	11.998	8.6	0.52	Gillnet	monogill	40	1	Kattumaram	1	na	0	1	20	0	SandClay	0	Leiognathidae	1	1	Artisanal
1209	720	Villupuram	11. Oct. 2012	Villupuram	79.85994	11.99923	8.6	0.52	Trawl	multitrawl	20	4	FRP	1	na	0	1	25	10	SandClay	0	Leiognathidae	1	1	Motorised
1210	721	Villupuram	10. Oct. 2012	Villupuram	79.86052	12.00103	8.05	0.51	Gillnet	monogill	40	1	Kattumaram	1	na	0	1	20	0	SandClay	0	Leiognathidae	1	1	Artisanal
1211	722	Villupuram	10. Oct. 2012	Villupuram	79.86108	12.00227	8.41	0.5	Gillnet	monogill	40	1	Kattumaram	1	na	0	1	20	0	SandClay	0	Leiognathidae	1	1	Artisanal
1212	723	Villupuram	10. Oct. 2012	Villupuram	79.86147	12.00301	8.05	0.51	Gillnet	monogill	40	1	Kattumaram	1	na	0	1	20	0	SandClay	0	Leiognathidae	1	1	Artisanal
1213	724	Villupuram	10. Oct. 2012	Villupuram	79.862	12.00423	8.41	0.51	Gillnet	monogill	40	1	Kattumaram	1	na	0	1	20	0	SandClay	0	Leiognathidae	1	1	Artisanal
1214	725	Villupuram	10. Oct. 2012	Villupuram	79.86413	12.00903	8.23	0.53	Gillnet	monogill	40	2	Kattumaram	1	na	0	1	20	0	SandClay	0	Leiognathidae	1	1	Artisanal
1215	726	Villupuram	10. Oct. 2012	Villupuram	79.86459	12.01011	8.6	0.53	Gillnet	monogill	40	2	Kattumaram	1	na	0	1	20	0	SandClay	0	Leiognathidae	1	1	Artisanal
1216	727	Villupuram	10. Oct. 2012	Villupuram	79.86711	12.01266	8.05	0.66	Gillnet	monogill	40	2	Kattumaram	1	na	0	1	20	0	SandClay	0	Leiognathidae	1	1	Artisanal
1217	728	Villupuram	10. Oct. 2012	Villupuram	79.87249	12.02825	8.23	0.5	Gillnet	monogill	40	1	Kattumaram	1	na	0	1	20	0	SandClay	0	Leiognathidae	1	1	Artisanal
1218	729	Villupuram	10. Oct. 2012	Villupuram	79.87289	12.02886	8.05	0.51	Gillnet	monogill	40	2	Kattumaram	1	na	0	1	20	0	SandClay	0	Leiognathidae	1	1	Artisanal
1219	730	Villupuram	10. Oct. 2012	Villupuram	79.87321	12.02923	8.41	0.52	Gillnet	monogill	40	2	Kattumaram	1	na	0	1	20	0	SandClay	0	Leiognathidae	1	1	Artisanal
1220	731	Villupuram	10. Oct. 2012	Villupuram	79.87339	12.02946	8.6	0.53	Gillnet	monogill	40	2	Kattumaram	1	na	0	1	20	0	SandClay	0	Leiognathidae	1	1	Artisanal
1221	732	Villupuram	10. Oct. 2012	Villupuram	79.87348	12.02964	8.6	0.53	Gillnet	monogill	40	2	Kattumaram	1	na	0	1	20	0	SandClay	0	Leiognathidae	1	1	Artisanal
1222	733	Villupuram	10. Oct. 2012	Villupuram	79.87365	12.02987	8.41	0.54	Gillnet	monogill	40	1	Kattumaram	1	na	0	1	20	0	SandClay	0	Leiognathidae	1	1	Artisanal
1223	734	Villupuram	10. Oct. 2012	Villupuram	79.87397	12.03029	8.41	0.55	Gillnet	monogill	40	2	Kattumaram	1	na	0	1	20	0	SandClay	0	Leiognathidae	1	1	Artisanal
1224	735	Villupuram	10. Oct. 2012	Villupuram	79.85706	11.99689	6.77	0.31	Gillnet	monogill	40	1	Kattumaram	1	na	0	1	20	0	SandClay	0	Leiognathidae	1	1	Artisanal
1225	736	Villupuram	10. Oct. 2012	Villupuram	79.85699	11.99679	6.4	0.31	Gillnet	monogill	40	2	Kattumaram	1	na	0	1	20	0	SandClay	0	Leiognathidae	1	1	Artisanal
1226	737	Villupuram	10. Oct. 2012	Villupuram	79.84432	11.96465	3.47	0.16	Gillnet	monogill	40	2	Kattumaram	1	na	0	1	20	0	SandClay	0	Leiognathidae	1	1	Artisanal
1227	738	Pondicherry_harbour	9. Sep. 2012	Pondicherry	79.97571	12.03775	24.51	9.91	Trawl	multitrawl	20	6	Trawl	1	na	0	1	50	472	RockClay	0	Leiognathidae	1	1	Mechanised
1228	738	Pondicherry_harbour	9. Sep. 2012	Pondicherry	80.16154	12.36689	12.44	6.57	Trawl	multitrawl	20	6	Trawl	1	na	0	1	50	472	SandClay	0	Leiognathidae	1	1	Mechanised
1229	738	Pondicherry_harbour	9. Sep. 2012	Pondicherry	80.01917	12.06525	33.28	12.27	Trawl	multitrawl	20	6	Trawl	1	na	0	1	50	472	SandClay	750	Leiognathidae	1	1	Mechanised
1230	738	Pondicherry_harbour	9. Sep. 2012	Pondicherry	79.95644	11.93996	35.48	12.59	Trawl	multitrawl	20	6	Trawl	1	na	0	1	50	472	SandClay	0	Leiognathidae	1	1	Mechanised
1231	738	Pondicherry_harbour	9. Sep. 2012	Pondicherry	79.9523	11.91837	32.19	12.71	Trawl	multitrawl	20	6	Trawl	1	na	0	1	50	472	SandClay	0	Leiognathidae	1	1	Mechanised
1232	738	Pondicherry_harbour	9. Sep. 2012	Pondicherry	79.93563	11.88634	30.72	11.43	Trawl	multitrawl	20	6	Trawl	1	na	0	1	50	472	SandClay	0	Leiognathidae	1	1	Mechanised
1233	738	Pondicherry_harbour	9. Sep. 2012	Pondicherry	80.0834	12.0407	67.3	19.66	Trawl	multitrawl	20	6	Trawl	1	na	0	1	50	472	SandClay	0	Leiognathidae	1	1	Mechanised
1234	738	Pondicherry_harbour	9. Sep. 2012	Pondicherry	80.07442	12.02498	63.83	19.73	Trawl	multitrawl	20	6	Trawl	1	na	0	1	50	472	SandClay	0	Leiognathidae	1	1	Mechanised
1235	738	Pondicherry_harbour	9. Sep. 2012	Pondicherry	80.07391	12.02423	66.02	19.73	Trawl	multitrawl	20	6	Trawl	1	na	0	1	50	472	SandClay	0	Leiognathidae	1	1	Mechanised
1236	738	Pondicherry_harbour	9. Sep. 2012	Pondicherry	80.07091	12.0182	63.64	19.8	Trawl	multitrawl	20	6	Trawl	1	na	0	1	50	472	SandClay	0	Leiognathidae	1	1	Mechanised
1237	738	Pondicherry_harbour	9. Sep. 2012	Pondicherry	80.0665	12.00743	67.3	20.04	Trawl	multitrawl	20	6	Trawl	1	na	0	1	50	472	SandClay	0	Leiognathidae	1	1	Mechanised
1238	738	Pondicherry_harbour	9. Sep. 2012	Pondicherry	80.0593	11.99317	67.12	20.26	Trawl	multitrawl	20	6	Trawl	1	na	0	1	50	472	SandClay	0	Leiognathidae	1	1	Mechanised
1239	738	Pondicherry_harbour	9. Sep. 2012	Pondicherry	80.05418	11.98302	66.57	20.34	Trawl	multitrawl	20	6	Trawl	1	na	0	1	50	472	SandClay	0	Leiognathidae	1	1	Mechanised
1240	738	Pondicherry_harbour	9. Sep. 2012	Pondicherry	80.04987	11.97281	63.64	20.53	Trawl	multitrawl	20	6	Trawl	1	na	0	1	50	472	SandClay	0	Leiognathidae	1	1	Mechanised
1241	738	Pondicherry_harbour	9. Sep. 2012	Pondicherry	80.04659	11.96201	64.74	20.73	Trawl	multitrawl	20	6	Trawl	1	na	0	1	50	472	SandClay	0	Leiognathidae	1	1	Mechanised
1242	738	Pondicherry_harbour	9. Sep. 2012	Pondicherry	80.04337	11.94435	63.64	21.27	Trawl	multitrawl	20	6	Trawl	1	na	0	1	50	472	SandClay	0	Leiognathidae	1	1	Mechanised
1243	738	Pondicherry_harbour	9. Sep. 2012	Pondicherry	80.03727	11.92626	59.25	21.43	Trawl	multitrawl	20	6	Trawl	1	na	0	1	50	472	SandClay	0	Leiognathidae	1	1	Mechanised
1244	738	Pondicherry_harbour	9. Sep. 2012	Pondicherry	80.03255	11.91804	62.73	21.22	Trawl	multitrawl	20	6	Trawl	1	na	0	1	50	472	SandClay	0	Leiognathidae	1	1	Mechanised
1245	738	Pondicherry_harbour	9. Sep. 2012	Pondicherry	79.97688	12.10884	13.17	5.83	Trawl	multitrawl	20	6	Trawl	1	na	0	1	50	472	SandClay	0	Leiognathidae	1	1	Mechanised
1246	738	Pondicherry_harbour	9. Sep. 2012	Pondicherry	79.9444	12.00132	24.51	8.83	Trawl	multitrawl	20	6	Trawl	1	na	0	1	50	472	RockClay	0	Leiognathidae	1	1	Mechanised
1247	738	Pondicherry_harbour	9. Sep. 2012	Pondicherry	79.94863	12.02003	19.02	8.37	Trawl	multitrawl	20	6	Trawl	1	na	0	1	50	472	SandClay	0	Leiognathidae	1	1	Mechanised
1248	738	Pondicherry_harbour	9. Sep. 2012	Pondicherry	79.94044	12.03294	16.28	6.91	Trawl	multitrawl	20	6	Trawl	1	na	0	1	50	472	SandClay	0	Leiognathidae	1	1	Mechanised
1249	738	Pondicherry_harbour	9. Sep. 2012	Pondicherry	79.93912	12.05382	16.09	5.58	Trawl	multitrawl	20	6	Trawl	1	na	0	1	50	472	SandClay	0	Leiognathidae	1	1	Mechanised
1250	738	Pondicherry_harbour	9. Sep. 2012	Pondicherry	79.94469	12.07168	13.53	5.07	Trawl	multitrawl	20	6	Trawl	1	na	0	1	50	472	SandClay	1000	Leiognathidae	1	1	Mechanised
1251	739	Pondicherry_harbour	1. Oct. 2012	Pondicherry	80.0824	11.97867	64.37	23.24	Trawl	multitrawl	20	6	Trawl	1	na	0	1	50	472	RockClay	0	Leiognathidae	1	1	Mechanised
1252	739	Pondicherry_harbour	1. Oct. 2012	Pondicherry	80.0878	12.00002	65.11	22.44	Trawl	multitrawl	20	6	Trawl	1	na	0	1	50	472	RockClay	0	Leiognathidae	1	1	Mechanised
1253	739	Pondicherry_harbour	1. Oct. 2012	Pondicherry	80.084	11.97386	65.84	23.65	Trawl	multitrawl	20	6	Trawl	1	na	0	1	50	472	RockClay	600	Leiognathidae	1	1	Mechanised
1254	739	Pondicherry_harbour	1. Oct. 2012	Pondicherry	80.05322	11.90194	66.2	23.85	Trawl	multitrawl	20	6	Trawl	1	na	0	1	50	472	RockClay	0	Leiognathidae	1	1	Mechanised
1255	739	Pondicherry_harbour	1. Oct. 2012	Pondicherry	80.05549	11.89654	64.92	24.2	Trawl	multitrawl	20	6	Trawl	1	na	0	1	50	472	RockClay	0	Leiognathidae	1	1	Mechanised
1256	739	Pondicherry_harbour	1. Oct. 2012	Pondicherry	80.06711	11.95314	64.56	23.17	Trawl	multitrawl	20	6	Trawl	1	na	0	1	50	472	RockClay	0	Leiognathidae	1	1	Mechanised
1257	739	Pondicherry_harbour	1. Oct. 2012	Pondicherry	80.04372	12.17377	26.52	8.02	Trawl	multitrawl	20	6	Trawl	1	na	0	1	50	472	RockClay	0	Leiognathidae	1	1	Mechanised
1258	739	Pondicherry_harbour	1. Oct. 2012	Pondicherry	80.18546	12.1949	40.97	20.17	Trawl	multitrawl	20	6	Trawl	1	na	0	1	50	472	RockClay	0	Leiognathidae	1	1	Mechanised
1259	739	Pondicherry_harbour	1. Oct. 2012	Pondicherry	80.18392	12.18615	37.49	20.41	Trawl	multitrawl	20	6	Trawl	1	na	0	1	50	472	RockClay	0	Leiognathidae	1	1	Mechanised
1260	739	Pondicherry_harbour	1. Oct. 2012	Pondicherry	80.18073	12.42156	15.36	4.84	Trawl	multitrawl	20	6	Trawl	1	na	0	1	50	472	RockClay	0	Leiognathidae	1	1	Mechanised
1261	739	Pondicherry_harbour	1. Oct. 2012	Pondicherry	80.17604	12.36751	24.69	7.82	Trawl	multitrawl	20	6	Trawl	1	na	0	1	50	472	RockClay	0	Leiognathidae	1	1	Mechanised
1262	739	Pondicherry_harbour	1. Oct. 2012	Pondicherry	80.20644	12.42	24.69	7.3	Trawl	multitrawl	20	6	Trawl	1	na	0	1	50	472	RockClay	0	Scombridae	1	1	Mechanised
1263	739	Pondicherry_harbour	1. Oct. 2012	Pondicherry	80.35693	12.62975	24.69	15.96	Trawl	multitrawl	20	6	Trawl	1	na	0	1	50	472	RockClay	0	Scombridae	1	1	Mechanised
1264	739	Pondicherry_harbour	1. Oct. 2012	Pondicherry	80.4623	12.65523	33.83	25.77	Trawl	multitrawl	20	6	Trawl	1	na	0	1	50	472	RockClay	0	Scorpaenidae	1	1	Mechanised
1265	739	Pondicherry_harbour	1. Oct. 2012	Pondicherry	80.48657	12.71916	33.83	26.06	Trawl	multitrawl	20	6	Trawl	1	na	0	1	50	472	RockClay	0	Scorpaenidae	1	1	Mechanised
1266	739	Pondicherry_harbour	1. Oct. 2012	Pondicherry	80.30736	12.70991	17.37	7.9	Trawl	multitrawl	20	6	Trawl	1	na	0	1	50	472	RockClay	0	Scorpaenidae	1	1	Mechanised
1267	739	Pondicherry_harbour	1. Oct. 2012	Pondicherry	80.28152	12.61269	15.54	8.92	Trawl	multitrawl	20	6	Trawl	1	na	0	1	50	472	RockClay	0	Leiognathidae	1	1	Mechanised
1268	739	Pondicherry_harbour	1. Oct. 2012	Pondicherry	80.27662	12.5668	14.63	9.88	Trawl	multitrawl	20	6	Trawl	1	na	0	1	50	472	RockClay	0	Leiognathidae	1	1	Mechanised
1269	739	Pondicherry_harbour	1. Oct. 2012	Pondicherry	80.24077	12.56891	14.26	6.06	Trawl	multitrawl	20	6	Trawl	1	na	0	1	50	472	RockClay	0	Scombridae	1	1	Mechanised
1270	739	Pondicherry_harbour	1. Oct. 2012	Pondicherry	80.23621	12.55608	13.72	5.94	Trawl	multitrawl	20	6	Trawl	1	na	0	1	50	472	RockClay	0	Leiognathidae	1	1	Mechanised
1271	739	Pondicherry_harbour	1. Oct. 2012	Pondicherry	80.11701	12.3145	13.72	6.53	Trawl	multitrawl	20	6	Trawl	1	na	0	1	50	472	RockClay	0	Leiognathidae	1	1	Mechanised
1272	739	Pondicherry_harbour	1. Oct. 2012	Pondicherry	80.11378	12.31928	13.72	5.93	Trawl	multitrawl	20	6	Trawl	1	na	0	1	50	472	RockClay	0	Scombridae	1	1	Mechanised
1273	739	Pondicherry_harbour	1. Oct. 2012	Pondicherry	80.10862	12.30694	13.53	6.29	Trawl	multitrawl	20	6	Trawl	1	na	0	1	50	472	RockClay	0	Scombridae	1	1	Mechanised
1274	739	Pondicherry_harbour	1. Oct. 2012	Pondicherry	80.10522	12.23777	24.69	10.3	Trawl	multitrawl	20	6	Trawl	1	na	0	1	50	472	RockClay	0	Scombridae	1	1	Mechanised
1275	739	Pondicherry_harbour	1. Oct. 2012	Pondicherry	80.10319	12.23498	24.69	10.22	Trawl	multitrawl	20	6	Trawl	1	na	0	1	50	472	RockClay	1500	Scombridae	1	1	Mechanised
1276	739	Pondicherry_harbour	1. Oct. 2012	Pondicherry	80.34061	12.2593	64.01	29.33	Trawl	multitrawl	20	6	Trawl	1	na	0	1	50	472	RockClay	0	Scombridae	2	1	Mechanised
1277	739	Pondicherry_harbour	1. Oct. 2012	Pondicherry	80.38501	12.33369	67.67	28.9	Trawl	multitrawl	20	6	Trawl	1	na	0	1	50	472	RockClay	0	Scombridae	1	1	Mechanised
1278	739	Pondicherry_harbour	1. Oct. 2012	Pondicherry	80.34237	12.26815	68.58	28.94	Trawl	multitrawl	20	6	Trawl	1	na	0	1	50	472	RockClay	0	Scombridae	1	1	Mechanised
1279	739	Pondicherry_harbour	1. Oct. 2012	Pondicherry	80.27183	12.30217	53.95	20.49	Trawl	multitrawl	20	6	Trawl	1	na	0	1	50	472	RockClay	0	Scombridae	1	1	Mechanised
1280	739	Pondicherry_harbour	1. Oct. 2012	Pondicherry	80.25488	12.34057	52.12	16.58	Trawl	multitrawl	20	6	Trawl	1	na	0	1	50	472	RockClay	0	Scombridae	1	1	Mechanised
1281	739	Pondicherry_harbour	1. Oct. 2012	Pondicherry	80.25547	12.33822	51.94	16.78	Trawl	multitrawl	20	6	Trawl	1	na	0	1	50	472	RockClay	0	Scombridae	2	1	Mechanised
1282	739	Pondicherry_harbour	1. Oct. 2012	Pondicherry	80.12655	12.34104	18.29	5.49	Trawl	multitrawl	20	6	Trawl	1	na	0	1	50	472	SandClay	0	Scombridae	1	1	Mechanised
1283	739	Pondicherry_harbour	1. Oct. 2012	Pondicherry	80.10651	12.36508	12.8	2.1	Trawl	multitrawl	20	6	Trawl	1	na	0	1	50	472	SandClay	0	Scombridae	1	1	Mechanised
1284	739	Pondicherry_harbour	1. Oct. 2012	Pondicherry	80.06342	12.30611	12.8	2.38	Trawl	multitrawl	20	6	Trawl	1	na	0	1	50	472	SandClay	0	Scombridae	2	1	Mechanised
1285	739	Pondicherry_harbour	1. Oct. 2012	Pondicherry	80.39444	12.30976	76.81	31.1	Trawl	multitrawl	20	6	Trawl	1	na	0	1	50	472	RockClay	0	Scombridae	1	1	Mechanised
1286	739	Pondicherry_harbour	1. Oct. 2012	Pondicherry	80.16363	12.10435	58.52	23.14	Trawl	multitrawl	20	6	Trawl	1	na	0	1	50	472	RockClay	700	Leiognathidae	1	1	Mechanised
1287	740	Mudasaloodai_harbour	28. Sep. 2012	Cuddalore	79.84651	11.42606	19.39	3.76	Trawl	multitrawl	20	5	Trawl	1	na	0	1	40	72	SandClay	100	Leiognathidae	2	1	Mechanised
1288	740	Mudasaloodai_harbour	28. Sep. 2012	Cuddalore	79.77343	11.55832	9.88	1.56	Trawl	multitrawl	20	5	Trawl	1	na	0	1	40	72	SandClay	0	Leiognathidae	2	1	Mechanised
1289	740	Mudasaloodai_harbour	28. Sep. 2012	Cuddalore	79.76861	11.56692	10.24	1.14	Trawl	multitrawl	20	5	Trawl	1	na	0	1	40	72	SandClay	0	Leiognathidae	2	1	Mechanised
1290	740	Mudasaloodai_harbour	28. Sep. 2012	Cuddalore	79.76773	11.56198	9.88	1	Trawl	multitrawl	20	5	Trawl	1	na	0	1	40	72	SandClay	170	Leiognathidae	2	1	Mechanised
1291	740	Mudasaloodai_harbour	28. Sep. 2012	Cuddalore	79.83839	11.56805	23.96	8.72	Trawl	multitrawl	20	5	Trawl	1	na	0	1	40	72	SandClay	100	Leiognathidae	2	1	Mechanised
1292	741	Pondicherry_harbour	5. Oct. 2012	Pondicherry	80.03355	11.88157	64.92	22.06	Trawl	multitrawl	20	6	Trawl	1	na	0	1	42	72	RockClay	0	Leiognathidae	2	1	Mechanised
1293	741	Pondicherry_harbour	5. Oct. 2012	Pondicherry	80.04922	11.90093	61.63	23.44	Trawl	multitrawl	20	6	Trawl	1	na	0	1	42	72	RockClay	0	Leiognathidae	2	1	Mechanised
1294	741	Pondicherry_harbour	5. Oct. 2012	Pondicherry	80.04108	11.89807	61.08	22.63	Trawl	multitrawl	20	6	Trawl	1	na	0	1	42	72	RockClay	0	Leiognathidae	2	1	Mechanised
1295	741	Pondicherry_harbour	5. Oct. 2012	Pondicherry	80.04575	11.90933	54.86	22.88	Trawl	multitrawl	20	6	Trawl	1	na	0	1	42	72	RockClay	0	Leiognathidae	2	1	Mechanised
1296	741	Pondicherry_harbour	5. Oct. 2012	Pondicherry	80.0507	11.92229	59.44	22.96	Trawl	multitrawl	20	6	Trawl	1	na	0	1	42	72	RockClay	0	Leiognathidae	2	1	Mechanised
1297	741	Pondicherry_harbour	5. Oct. 2012	Pondicherry	80.05491	11.93216	59.44	22.96	Trawl	multitrawl	20	6	Trawl	1	na	0	1	42	72	RockClay	0	Leiognathidae	2	1	Mechanised
1298	741	Pondicherry_harbour	5. Oct. 2012	Pondicherry	80.06016	11.94501	55.05	22.88	Trawl	multitrawl	20	6	Trawl	1	na	0	1	42	72	RockClay	0	Leiognathidae	2	1	Mechanised
1299	741	Pondicherry_harbour	5. Oct. 2012	Pondicherry	80.06506	11.96017	52.12	22.65	Trawl	multitrawl	20	6	Trawl	1	na	0	1	42	72	RockClay	0	Leiognathidae	2	1	Mechanised
1300	741	Pondicherry_harbour	5. Oct. 2012	Pondicherry	80.07111	11.97482	53.95	22.39	Trawl	multitrawl	20	6	Trawl	1	na	0	1	42	72	RockClay	0	Leiognathidae	2	1	Mechanised
1301	741	Pondicherry_harbour	5. Oct. 2012	Pondicherry	80.07371	11.98205	53.95	22.23	Trawl	multitrawl	20	6	Trawl	1	na	0	1	42	72	RockClay	0	Leiognathidae	2	1	Mechanised
1302	741	Pondicherry_harbour	5. Oct. 2012	Pondicherry	80.07372	11.97832	54.86	22.44	Trawl	multitrawl	20	6	Trawl	1	na	0	1	42	72	RockClay	300	Leiognathidae	2	1	Mechanised
1303	742	Pondicherry_harbour	24. Oct. 2012	Pondicherry	80.17486	12.458	73.7	2.35	Trawl	multitrawl	20	7	Trawl	1	na	0	1	50	472	RockClay	0	Leiognathidae	2	1	Mechanised
1304	742	Pondicherry_harbour	24. Oct. 2012	Pondicherry	80.0425	12.27172	64.92	2.54	Trawl	multitrawl	20	7	Trawl	1	na	0	1	50	472	RockClay	0	Leiognathidae	2	1	Mechanised
1305	742	Pondicherry_harbour	24. Oct. 2012	Pondicherry	79.97285	12.18934	65.11	0.58	Trawl	multitrawl	20	7	Trawl	1	na	0	1	50	472	RockClay	0	Leiognathidae	2	1	Mechanised
1306	742	Pondicherry_harbour	24. Oct. 2012	Pondicherry	80.01955	12.21774	38.22	3.18	Trawl	multitrawl	20	7	Trawl	1	na	0	1	50	472	RockClay	0	Leiognathidae	2	1	Mechanised
1307	742	Pondicherry_harbour	24. Oct. 2012	Pondicherry	80.03251	12.19846	33.28	5.49	Trawl	multitrawl	20	7	Trawl	1	na	0	1	50	472	RockClay	0	Scombridae	2	1	Mechanised
1308	742	Pondicherry_harbour	24. Oct. 2012	Pondicherry	80.10347	12.20906	26.52	11.46	Trawl	multitrawl	20	7	Trawl	1	na	0	1	50	472	RockClay	0	Scombridae	2	1	Mechanised
1309	742	Pondicherry_harbour	24. Oct. 2012	Pondicherry	80.16179	12.20618	23.41	17.32	Trawl	multitrawl	20	7	Trawl	1	na	0	1	50	472	SandClay	0	Scombridae	2	1	Mechanised
1310	742	Pondicherry_harbour	24. Oct. 2012	Pondicherry	80.17077	12.21004	37.49	18.04	Trawl	multitrawl	20	7	Trawl	1	na	0	1	50	472	RockClay	0	Scombridae	2	1	Mechanised
1311	742	Pondicherry_harbour	24. Oct. 2012	Pondicherry	80.10995	12.14178	35.66	15.98	Trawl	multitrawl	20	7	Trawl	1	na	0	1	50	472	RockClay	0	Scombridae	2	1	Mechanised
1312	742	Pondicherry_harbour	24. Oct. 2012	Pondicherry	80.07892	12.07388	32.55	17.23	Trawl	multitrawl	20	7	Trawl	1	na	0	1	50	472	RockClay	0	Scombridae	2	1	Mechanised
1313	742	Pondicherry_harbour	24. Oct. 2012	Pondicherry	80.01746	12.05673	28.35	12.61	Trawl	multitrawl	20	7	Trawl	1	na	0	1	50	472	RockClay	0	Scombridae	2	1	Mechanised
1314	742	Pondicherry_harbour	24. Oct. 2012	Pondicherry	79.99835	11.99025	28.35	14.66	Trawl	multitrawl	20	7	Trawl	1	na	0	1	50	472	RockClay	1500	Scombridae	2	1	Mechanised
1315	742	Pondicherry_harbour	24. Oct. 2012	Pondicherry	80.26665	12.69175	35.66	4.37	Trawl	multitrawl	20	7	Trawl	1	na	0	1	50	472	RockClay	0	Scombridae	2	1	Mechanised
1316	742	Pondicherry_harbour	24. Oct. 2012	Pondicherry	80.11613	12.23359	32	11.57	Trawl	multitrawl	20	7	Trawl	1	na	0	1	50	472	RockClay	0	Scombridae	2	1	Mechanised
1318	742	Pondicherry_harbour	24. Oct. 2012	Pondicherry	80.0116	12.06527	37.49	11.57	Trawl	multitrawl	20	7	Trawl	1	na	0	1	50	472	RockClay	2000	Scombridae	2	1	Mechanised
1319	743	Pondicherry_harbour	4. Oct. 2012	Pondicherry	79.94864	12.02003	26.88	8.37	Trawl	multitrawl	20	6	Trawl	1	na	0	1	50	472	RockClay	0	Scombridae	2	1	Mechanised
1320	743	Pondicherry_harbour	4. Oct. 2012	Pondicherry	79.94044	12.03294	24.69	6.91	Trawl	multitrawl	20	6	Trawl	1	na	0	1	50	472	SandClay	0	Scombridae	2	1	Mechanised
1321	743	Pondicherry_harbour	4. Oct. 2012	Pondicherry	79.93912	12.05382	27.61	5.58	Trawl	multitrawl	20	6	Trawl	1	na	0	1	50	472	RockClay	0	Scombridae	2	1	Mechanised
1322	743	Pondicherry_harbour	4. Oct. 2012	Pondicherry	79.94469	12.07168	22.86	5.07	Trawl	multitrawl	20	6	Trawl	1	na	0	1	50	472	SandClay	800	Scombridae	2	1	Mechanised
1323	743	Pondicherry_harbour	4. Oct. 2012	Pondicherry	80.10126	12.34492	26.33	3.1	Trawl	multitrawl	20	6	Trawl	1	na	0	1	50	472	SandClay	0	Scombridae	2	1	Mechanised
1324	743	Pondicherry_harbour	4. Oct. 2012	Pondicherry	80.13857	12.35943	28.35	5.14	Trawl	multitrawl	20	6	Trawl	1	na	0	1	50	472	RockClay	0	Scombridae	2	1	Mechanised
1325	743	Pondicherry_harbour	4. Oct. 2012	Pondicherry	80.1521	12.38256	29.26	4.73	Trawl	multitrawl	20	6	Trawl	1	na	0	1	50	472	RockClay	0	Scombridae	2	1	Mechanised
1326	743	Pondicherry_harbour	4. Oct. 2012	Pondicherry	80.05928	12.28746	31.27	3.19	Trawl	multitrawl	20	6	Trawl	1	na	0	1	50	472	SandClay	1000	Scombridae	2	1	Mechanised
1327	743	Pondicherry_harbour	4. Oct. 2012	Pondicherry	79.91242	12.07881	21.03	1.68	Trawl	multitrawl	20	6	Trawl	1	na	0	1	50	472	SandClay	0	Scombridae	2	1	Mechanised
1328	743	Pondicherry_harbour	4. Oct. 2012	Pondicherry	79.92339	12.08946	21.76	2.07	Trawl	multitrawl	20	6	Trawl	1	na	0	1	50	472	SandClay	0	Leiognathidae	1	1	Mechanised
1329	743	Pondicherry_harbour	4. Oct. 2012	Pondicherry	79.99146	12.21317	21.58	0.9	Trawl	multitrawl	20	6	Trawl	1	na	0	1	50	472	SandClay	500	Scombridae	2	1	Mechanised
1330	743	Pondicherry_harbour	4. Oct. 2012	Pondicherry	80.09246	12.14619	30.54	14.13	Trawl	multitrawl	20	6	Trawl	1	na	0	1	50	472	SandClay	0	Scombridae	2	1	Mechanised
1331	743	Pondicherry_harbour	4. Oct. 2012	Pondicherry	80.09799	12.1585	34.56	13.88	Trawl	multitrawl	20	6	Trawl	1	na	0	1	50	472	RockClay	0	Scombridae	2	1	Mechanised
1332	743	Pondicherry_harbour	4. Oct. 2012	Pondicherry	80.10545	12.17563	36.03	13.6	Trawl	multitrawl	20	6	Trawl	1	na	0	1	50	472	RockClay	0	Scombridae	2	1	Mechanised
1333	743	Pondicherry_harbour	4. Oct. 2012	Pondicherry	80.11073	12.1884	36.76	13.36	Trawl	multitrawl	20	6	Trawl	1	na	0	1	50	472	RockClay	0	Scombridae	2	1	Mechanised
1334	743	Pondicherry_harbour	4. Oct. 2012	Pondicherry	80.11771	12.20001	35.66	13.3	Trawl	multitrawl	20	6	Trawl	1	na	0	1	50	472	RockClay	0	Scombridae	2	1	Mechanised
1335	743	Pondicherry_harbour	4. Oct. 2012	Pondicherry	80.1179	12.20025	35.66	13.3	Trawl	multitrawl	20	6	Trawl	1	na	0	1	50	472	RockClay	0	Scombridae	2	1	Mechanised
1336	743	Pondicherry_harbour	4. Oct. 2012	Pondicherry	80.1242	12.21256	36.58	13.29	Trawl	multitrawl	20	6	Trawl	1	na	0	1	50	472	RockClay	0	Scombridae	2	1	Mechanised
1337	743	Pondicherry_harbour	4. Oct. 2012	Pondicherry	80.12963	12.22515	36.58	13.29	Trawl	multitrawl	20	6	Trawl	1	na	0	1	50	472	RockClay	0	Scombridae	2	1	Mechanised
1338	743	Pondicherry_harbour	4. Oct. 2012	Pondicherry	80.1352	12.23752	39.32	13.12	Trawl	multitrawl	20	6	Trawl	1	na	0	1	50	472	RockClay	0	Scombridae	2	1	Mechanised
1339	743	Pondicherry_harbour	4. Oct. 2012	Pondicherry	80.14761	12.25077	38.22	13.36	Trawl	multitrawl	20	6	Trawl	1	na	0	1	50	472	RockClay	0	Scombridae	2	1	Mechanised
1340	743	Pondicherry_harbour	4. Oct. 2012	Pondicherry	80.14761	12.26628	39.5	12.37	Trawl	multitrawl	20	6	Trawl	1	na	0	1	50	472	RockClay	0	Scombridae	2	1	Mechanised
1341	743	Pondicherry_harbour	4. Oct. 2012	Pondicherry	80.15295	12.2787	35.66	12.03	Trawl	multitrawl	20	6	Trawl	1	na	0	1	50	472	RockClay	0	Scombridae	2	1	Mechanised
1342	743	Pondicherry_harbour	4. Oct. 2012	Pondicherry	80.15346	12.20793	33.83	16.41	Trawl	multitrawl	20	6	Trawl	1	na	0	1	50	472	RockClay	0	Scombridae	2	1	Mechanised
1343	743	Pondicherry_harbour	4. Oct. 2012	Pondicherry	80.15346	12.27987	36.03	11.99	Trawl	multitrawl	20	6	Trawl	1	na	0	1	50	472	RockClay	0	Scombridae	2	1	Mechanised
1344	743	Pondicherry_harbour	4. Oct. 2012	Pondicherry	80.15412	12.2812	38.4	11.96	Trawl	multitrawl	20	6	Trawl	1	na	0	1	50	472	RockClay	0	Scombridae	2	1	Mechanised
1345	743	Pondicherry_harbour	4. Oct. 2012	Pondicherry	80.15551	12.28397	42.98	11.9	Trawl	multitrawl	20	6	Trawl	1	na	0	1	50	472	RockClay	2000	Scombridae	2	1	Mechanised
1346	743	Pondicherry_harbour	4. Oct. 2012	Pondicherry	79.98623	12.16315	28.35	3.39	Trawl	multitrawl	20	6	Trawl	1	na	0	1	50	472	RockClay	0	Scombridae	2	1	Mechanised
1347	743	Pondicherry_harbour	4. Oct. 2012	Pondicherry	79.8617	11.95555	21.4	2.26	Trawl	multitrawl	20	6	Trawl	1	na	0	1	50	472	SandClay	0	Scombridae	2	1	Mechanised
1348	743	Pondicherry_harbour	4. Oct. 2012	Pondicherry	79.86172	11.95542	19.93	2.27	Trawl	multitrawl	20	6	Trawl	1	na	0	1	50	472	SandClay	700	Scombridae	2	1	Mechanised
1349	744	Pondicherry_harbour	11. Oct. 2012	Pondicherry	79.96034	11.99383	22.86	10.75	Trawl	multitrawl	20	5	Trawl	1	na	0	1	44	72	SandClay	0	Scombridae	2	1	Mechanised
1350	744	Pondicherry_harbour	11. Oct. 2012	Pondicherry	79.96049	11.99398	22.68	10.76	Trawl	multitrawl	20	5	Trawl	1	na	0	1	44	72	SandClay	0	Scombridae	2	1	Mechanised
1351	744	Pondicherry_harbour	11. Oct. 2012	Pondicherry	79.96522	11.99762	22.68	11.04	Trawl	multitrawl	20	5	Trawl	1	na	0	1	44	72	SandClay	0	Scombridae	2	1	Mechanised
1352	744	Pondicherry_harbour	11. Oct. 2012	Pondicherry	79.84479	11.96462	28.16	0.21	Trawl	multitrawl	20	5	Trawl	1	na	0	1	44	72	RockClay	0	Scombridae	2	1	Mechanised
1353	744	Pondicherry_harbour	11. Oct. 2012	Pondicherry	79.98709	11.95485	29.63	15.18	Trawl	multitrawl	20	5	Trawl	1	na	0	1	44	72	RockClay	0	Scombridae	2	1	Mechanised
1354	744	Pondicherry_harbour	11. Oct. 2012	Pondicherry	79.99963	11.9534	31.27	16.51	Trawl	multitrawl	20	5	Trawl	1	na	0	1	44	72	SandClay	0	Scombridae	2	1	Mechanised
1355	744	Pondicherry_harbour	11. Oct. 2012	Pondicherry	80.00114	11.95637	30.72	16.52	Trawl	multitrawl	20	5	Trawl	1	na	0	1	44	72	RockClay	0	Scombridae	2	1	Mechanised
1356	744	Pondicherry_harbour	11. Oct. 2012	Pondicherry	80.00631	11.96463	31.27	16.67	Trawl	multitrawl	20	5	Trawl	1	na	0	1	44	72	RockClay	0	Scombridae	2	1	Mechanised
1357	744	Pondicherry_harbour	11. Oct. 2012	Pondicherry	79.98691	12.01031	22.13	12.53	Trawl	multitrawl	20	5	Trawl	1	na	0	1	44	72	SandClay	0	Scombridae	2	1	Mechanised
1358	744	Pondicherry_harbour	11. Oct. 2012	Pondicherry	79.94594	11.96905	21.58	10.44	Trawl	multitrawl	20	5	Trawl	1	na	0	1	44	72	SandClay	0	Scombridae	2	1	Mechanised
1359	744	Pondicherry_harbour	11. Oct. 2012	Pondicherry	79.94289	11.97961	22.86	9.69	Trawl	multitrawl	20	5	Trawl	1	na	0	1	44	72	SandClay	0	Scombridae	2	1	Mechanised
1360	744	Pondicherry_harbour	11. Oct. 2012	Pondicherry	79.92953	11.94382	24.51	9.67	Trawl	multitrawl	20	5	Trawl	1	na	0	1	44	72	RockClay	0	Scombridae	2	1	Mechanised
1361	744	Pondicherry_harbour	11. Oct. 2012	Pondicherry	79.92135	11.93132	24.87	9.17	Trawl	multitrawl	20	5	Trawl	1	na	0	1	44	72	RockClay	0	Scombridae	2	1	Mechanised
1362	744	Pondicherry_harbour	11. Oct. 2012	Pondicherry	80.02223	12.0523	24.14	13.31	Trawl	multitrawl	20	5	Trawl	1	na	0	1	44	72	RockClay	350	Scombridae	2	1	Mechanised
1363	744	Pondicherry_harbour	11. Oct. 2012	Pondicherry	80.02007	12.04797	26.52	13.36	Trawl	multitrawl	20	5	Trawl	1	na	0	1	44	72	RockClay	0	Scombridae	2	1	Mechanised
1364	744	Pondicherry_harbour	11. Oct. 2012	Pondicherry	80.01363	12.03781	26.15	13.39	Trawl	multitrawl	20	5	Trawl	1	na	0	1	44	72	RockClay	0	Scombridae	2	1	Mechanised
1365	744	Pondicherry_harbour	11. Oct. 2012	Pondicherry	80.00603	12.03028	24.87	13.16	Trawl	multitrawl	20	5	Trawl	1	na	0	1	44	72	SandClay	0	Scombridae	2	1	Mechanised
1366	744	Pondicherry_harbour	11. Oct. 2012	Pondicherry	80.00457	12.02604	23.59	13.28	Trawl	multitrawl	20	5	Trawl	1	na	0	1	44	72	SandClay	0	Scombridae	2	1	Mechanised
1367	744	Pondicherry_harbour	11. Oct. 2012	Pondicherry	80.0054	12.02261	26.52	13.55	Trawl	multitrawl	20	5	Trawl	1	na	0	1	44	72	RockClay	0	Scombridae	2	1	Mechanised
1368	744	Pondicherry_harbour	11. Oct. 2012	Pondicherry	80.01007	12.01804	25.97	14.24	Trawl	multitrawl	20	5	Trawl	1	na	0	1	44	72	RockClay	0	Scombridae	2	1	Mechanised
1369	744	Pondicherry_harbour	11. Oct. 2012	Pondicherry	80.03085	12.03539	27.61	15.11	Trawl	multitrawl	20	5	Trawl	1	na	0	1	44	72	RockClay	0	Scombridae	2	1	Mechanised
1370	744	Pondicherry_harbour	11. Oct. 2012	Pondicherry	80.0355	12.04439	27.8	14.99	Trawl	multitrawl	20	5	Trawl	1	na	0	1	44	72	RockClay	0	Scombridae	2	1	Mechanised
1371	744	Pondicherry_harbour	11. Oct. 2012	Pondicherry	80.03548	12.04836	27.43	14.76	Trawl	multitrawl	20	5	Trawl	1	na	0	1	44	72	RockClay	0	Scombridae	2	1	Mechanised
1372	744	Pondicherry_harbour	11. Oct. 2012	Pondicherry	80.03159	12.04795	26.52	14.43	Trawl	multitrawl	20	5	Trawl	1	na	0	1	44	72	RockClay	0	Scombridae	2	1	Mechanised
1373	744	Pondicherry_harbour	11. Oct. 2012	Pondicherry	80.02406	12.03362	26.15	14.59	Trawl	multitrawl	20	5	Trawl	1	na	0	1	44	72	RockClay	0	Scombridae	2	1	Mechanised
1374	744	Pondicherry_harbour	11. Oct. 2012	Pondicherry	80.02537	12.04277	24.51	14.16	Trawl	multitrawl	20	5	Trawl	1	na	0	1	44	72	RockClay	0	Scombridae	2	1	Mechanised
1375	744	Pondicherry_harbour	11. Oct. 2012	Pondicherry	80.01508	12.02334	26.52	14.41	Trawl	multitrawl	20	5	Trawl	1	na	0	1	44	72	RockClay	200	Scombridae	2	1	Mechanised
1377	745	Pondicherry_harbour	25. Oct. 2012	Pondicherry	80.13484	12.35522	64.56	5.13	Trawl	multitrawl	20	5	Trawl	1	na	0	1	42	72	RockClay	150	Scombridae	2	1	Mechanised
1378	745	Pondicherry_harbour	25. Oct. 2012	Pondicherry	79.93728	12.08632	54.5	3.5	Trawl	multitrawl	20	5	Trawl	1	na	0	1	42	72	RockClay	150	Scombridae	2	1	Mechanised
1379	745	Pondicherry_harbour	25. Oct. 2012	Pondicherry	79.97917	11.96702	35.66	13.86	Trawl	multitrawl	20	5	Trawl	1	na	0	1	42	72	RockClay	0	Scombridae	2	1	Mechanised
1380	745	Pondicherry_harbour	25. Oct. 2012	Pondicherry	80.07704	11.97974	57.06	22.67	Trawl	multitrawl	20	5	Trawl	1	na	0	1	42	72	RockClay	0	Scombridae	2	1	Mechanised
1381	745	Pondicherry_harbour	25. Oct. 2012	Pondicherry	80.06799	11.93726	55.78	24.03	Trawl	multitrawl	20	5	Trawl	1	na	0	1	42	72	RockClay	0	Scombridae	2	1	Mechanised
1382	745	Pondicherry_harbour	25. Oct. 2012	Pondicherry	80.08211	11.96403	82.84	24.02	Trawl	multitrawl	20	5	Trawl	1	na	0	1	42	72	RockClay	400	Scombridae	2	1	Mechanised
1383	746	Pondicherry_harbour	28. Nov. 2012	Pondicherry	79.92305	11.99695	84.12	6.93	Trawl	multitrawl	20	6	Trawl	1	na	0	1	50	472	RockClay	0	Scombridae	2	1	Mechanised
1384	746	Pondicherry_harbour	28. Nov. 2012	Pondicherry	79.92917	12.039	82.3	5.51	Trawl	multitrawl	20	6	Trawl	1	na	0	1	50	472	RockClay	0	Scombridae	2	1	Mechanised
1385	746	Pondicherry_harbour	28. Nov. 2012	Pondicherry	80.0778	11.98055	21.03	22.7	Trawl	multitrawl	20	6	Trawl	1	na	0	1	50	472	SandClay	0	Scombridae	2	1	Mechanised
1386	746	Pondicherry_harbour	28. Nov. 2012	Pondicherry	80.20948	12.12358	21.95	26.27	Trawl	multitrawl	20	6	Trawl	1	na	0	1	50	472	SandClay	0	Scombridae	2	1	Mechanised
1387	746	Pondicherry_harbour	28. Nov. 2012	Pondicherry	80.05635	12.13891	20.12	11.22	Trawl	multitrawl	20	6	Trawl	1	na	0	1	50	472	SandClay	0	Scombridae	2	1	Mechanised
1388	746	Pondicherry_harbour	28. Nov. 2012	Pondicherry	80.06552	12.22037	18.29	7.3	Trawl	multitrawl	20	6	Trawl	1	na	0	1	50	472	SandClay	0	Scombridae	2	1	Mechanised
1389	746	Pondicherry_harbour	28. Nov. 2012	Pondicherry	80.21661	12.50572	19.2	5.85	Trawl	multitrawl	20	6	Trawl	1	na	0	1	50	472	SandClay	0	Scombridae	2	1	Mechanised
1390	746	Pondicherry_harbour	28. Nov. 2012	Pondicherry	80.09139	12.33848	21.95	2.71	Trawl	multitrawl	20	6	Trawl	1	na	0	1	50	472	SandClay	0	Scombridae	2	1	Mechanised
1391	746	Pondicherry_harbour	28. Nov. 2012	Pondicherry	80.11269	12.33684	21.95	4.63	Trawl	multitrawl	20	6	Trawl	1	na	0	1	50	472	SandClay	0	Scombridae	2	1	Mechanised
1392	746	Pondicherry_harbour	28. Nov. 2012	Pondicherry	79.97479	12.17291	21.95	1.75	Trawl	multitrawl	20	6	Trawl	1	na	0	1	50	472	SandClay	0	Scombridae	2	1	Mechanised
1393	746	Pondicherry_harbour	28. Nov. 2012	Pondicherry	79.95773	12.11235	20.12	3.87	Trawl	multitrawl	20	6	Trawl	1	na	0	1	50	472	SandClay	0	Scombridae	2	1	Mechanised
1394	746	Pondicherry_harbour	28. Nov. 2012	Pondicherry	79.95731	12.1011	20.12	4.46	Trawl	multitrawl	20	6	Trawl	1	na	0	1	50	472	SandClay	0	Scombridae	2	1	Mechanised
1395	746	Pondicherry_harbour	28. Nov. 2012	Pondicherry	79.90398	11.96829	20.12	6.23	Trawl	multitrawl	20	6	Trawl	1	na	0	1	50	472	SandClay	1500	Leiognathidae	2	1	Mechanised
1398	747	Pondicherry_harbour	21. Nov. 2012	Pondicherry	80.05872	12.21891	21.03	6.78	Trawl	multitrawl	20	6	Trawl	1	na	0	1	42	72	SandClay	0	Leiognathidae	2	1	Mechanised
1399	747	Pondicherry_harbour	21. Nov. 2012	Pondicherry	80.10911	12.30124	20.12	6.72	Trawl	multitrawl	20	6	Trawl	1	na	0	1	42	72	SandClay	500	Leiognathidae	2	1	Mechanised
1400	747	Pondicherry_harbour	21. Nov. 2012	Pondicherry	80.08493	12.32152	22.86	3.27	Trawl	multitrawl	20	6	Trawl	1	na	0	1	42	72	SandClay	0	Leiognathidae	2	1	Mechanised
1401	747	Pondicherry_harbour	21. Nov. 2012	Pondicherry	79.9156	11.88302	12.62	9.38	Trawl	multitrawl	20	6	Trawl	1	na	0	1	42	72	SandClay	0	Leiognathidae	2	1	Mechanised
1402	747	Pondicherry_harbour	21. Nov. 2012	Pondicherry	79.9038	11.97237	14.63	6.04	Trawl	multitrawl	20	6	Trawl	1	na	0	1	42	72	SandClay	0	Leiognathidae	2	1	Mechanised
1403	747	Pondicherry_harbour	21. Nov. 2012	Pondicherry	79.943	11.84683	14.08	13.43	Trawl	multitrawl	20	6	Trawl	1	na	0	1	42	72	SandClay	0	Scombridae	2	1	Mechanised
1404	747	Pondicherry_harbour	21. Nov. 2012	Pondicherry	79.9126	12.03072	22.31	4.31	Trawl	multitrawl	20	6	Trawl	1	na	0	1	42	72	SandClay	0	Leiognathidae	2	1	Mechanised
1405	747	Pondicherry_harbour	21. Nov. 2012	Pondicherry	79.94448	11.91832	30.54	11.88	Trawl	multitrawl	20	6	Trawl	1	na	0	1	42	72	RockClay	0	Scombridae	2	1	Mechanised
1406	747	Pondicherry_harbour	21. Nov. 2012	Pondicherry	79.95837	11.94543	27.8	12.63	Trawl	multitrawl	20	6	Trawl	1	na	0	1	42	72	RockClay	0	Scombridae	2	1	Mechanised
1407	747	Pondicherry_harbour	21. Nov. 2012	Pondicherry	79.95232	11.96205	30.36	11.38	Trawl	multitrawl	20	6	Trawl	1	na	0	1	42	72	RockClay	0	Scombridae	2	1	Mechanised
1408	747	Pondicherry_harbour	21. Nov. 2012	Pondicherry	79.96467	11.98997	30.36	11.36	Trawl	multitrawl	20	6	Trawl	1	na	0	1	42	72	RockClay	0	Scombridae	2	1	Mechanised
1409	747	Pondicherry_harbour	21. Nov. 2012	Pondicherry	79.97392	12.00424	23.96	11.6	Trawl	multitrawl	20	6	Trawl	1	na	0	1	42	72	RockClay	0	Scombridae	2	1	Mechanised
1410	747	Pondicherry_harbour	21. Nov. 2012	Pondicherry	79.95232	11.96205	24.69	11.38	Trawl	multitrawl	20	6	Trawl	1	na	0	1	42	72	RockClay	0	Scombridae	2	1	Mechanised
1411	747	Pondicherry_harbour	21. Nov. 2012	Pondicherry	79.95232	11.96205	25.05	11.38	Trawl	multitrawl	20	6	Trawl	1	na	0	1	42	72	RockClay	650	Scombridae	2	1	Mechanised
1412	747	Pondicherry_harbour	21. Nov. 2012	Pondicherry	79.8873	11.98358	16.46	3.92	Trawl	multitrawl	20	6	Trawl	1	na	0	1	42	72	Sandy	150	Scombridae	2	1	Mechanised
1413	747	Pondicherry_harbour	21. Nov. 2012	Pondicherry	79.86686	11.95701	14.63	2.74	Trawl	multitrawl	20	6	Trawl	1	na	0	1	42	72	SandClay	0	Scombridae	2	1	Mechanised
1414	747	Pondicherry_harbour	21. Nov. 2012	Pondicherry	79.86684	11.95695	14.45	2.74	Trawl	multitrawl	20	6	Trawl	1	na	0	1	42	72	SandClay	0	Scombridae	2	1	Mechanised
1415	747	Pondicherry_harbour	21. Nov. 2012	Pondicherry	80.09731	12.23383	23.59	9.68	Trawl	multitrawl	20	6	Trawl	1	na	0	1	42	72	SandClay	0	Scombridae	2	1	Mechanised
1416	747	Pondicherry_harbour	21. Nov. 2012	Pondicherry	80.12592	12.23243	23.59	12.59	Trawl	multitrawl	20	6	Trawl	1	na	0	1	42	72	SandClay	0	Scombridae	2	1	Mechanised
1417	747	Pondicherry_harbour	21. Nov. 2012	Pondicherry	80.13817	12.25715	23.59	12.12	Trawl	multitrawl	20	6	Trawl	1	na	0	1	42	72	SandClay	0	Scombridae	2	1	Mechanised
1418	747	Pondicherry_harbour	21. Nov. 2012	Pondicherry	80.17036	12.292	23.41	12.62	Trawl	multitrawl	20	6	Trawl	1	na	0	1	42	72	SandClay	0	Scombridae	2	1	Mechanised
1419	747	Pondicherry_harbour	21. Nov. 2012	Pondicherry	80.12285	12.22703	35.11	12.53	Trawl	multitrawl	20	6	Trawl	1	na	0	1	42	72	RockClay	400	Scombridae	2	1	Mechanised
1420	748	Pondicherry_harbour	5. Dec. 2012	Pondicherry	80.09273	12.35388	25.6	1.76	Trawl	multitrawl	20	5	Trawl	1	na	0	1	50	472	RockClay	0	Scombridae	2	1	Mechanised
1421	748	Pondicherry_harbour	5. Dec. 2012	Pondicherry	80.01842	12.20679	21.95	3.71	Trawl	multitrawl	20	5	Trawl	1	na	0	1	50	472	RockClay	0	Scombridae	2	1	Mechanised
1422	748	Pondicherry_harbour	5. Dec. 2012	Pondicherry	79.9444	11.98569	22.86	9.56	Trawl	multitrawl	20	5	Trawl	1	na	0	1	50	472	RockClay	0	Scombridae	2	1	Mechanised
1423	748	Pondicherry_harbour	5. Dec. 2012	Pondicherry	79.92673	11.97591	21.03	8.22	Trawl	multitrawl	20	5	Trawl	1	na	0	1	50	472	RockClay	700	Scombridae	2	1	Mechanised
1424	748	Pondicherry_harbour	5. Dec. 2012	Pondicherry	80.17567	12.33916	23.41	9.68	Trawl	multitrawl	20	5	Trawl	1	na	0	1	50	472	RockClay	0	Scombridae	2	1	Mechanised
1425	748	Pondicherry_harbour	5. Dec. 2012	Pondicherry	80.18964	12.39028	30.72	7.64	Trawl	multitrawl	20	5	Trawl	1	na	0	1	50	472	RockClay	0	Scombridae	2	1	Mechanised
1426	748	Pondicherry_harbour	5. Dec. 2012	Pondicherry	80.17676	12.35509	39.87	8.67	Trawl	multitrawl	20	5	Trawl	1	na	0	1	50	472	RockClay	0	Scombridae	2	1	Mechanised
1427	748	Pondicherry_harbour	5. Dec. 2012	Pondicherry	80.13894	12.33161	21.03	7.2	Trawl	multitrawl	20	5	Trawl	1	na	0	1	50	472	SandClay	0	Scombridae	2	1	Mechanised
1428	748	Pondicherry_harbour	5. Dec. 2012	Pondicherry	80.07751	12.28377	21.21	5.05	Trawl	multitrawl	20	5	Trawl	1	na	0	1	50	472	SandClay	0	Scombridae	2	1	Mechanised
1429	748	Pondicherry_harbour	5. Dec. 2012	Pondicherry	80.13587	12.28509	19.2	10.12	Trawl	multitrawl	20	5	Trawl	1	na	0	1	50	472	SandClay	0	Scombridae	2	1	Mechanised
1430	748	Pondicherry_harbour	5. Dec. 2012	Pondicherry	79.94278	12.07574	19.2	4.66	Trawl	multitrawl	20	5	Trawl	1	na	0	1	50	472	SandClay	800	Scombridae	2	1	Mechanised
1431	749	Pondicherry_harbour	17. Nov. 2012	Pondicherry	80.01431	12.0745	21.76	11.31	Trawl	multitrawl	20	6	Trawl	1	na	0	1	50	472	SandClay	0	Scombridae	2	1	Mechanised
1432	749	Pondicherry_harbour	17. Nov. 2012	Pondicherry	80.01373	12.06534	19.2	11.76	Trawl	multitrawl	20	6	Trawl	1	na	0	1	50	472	SandClay	150	Scombridae	2	1	Mechanised
1433	749	Pondicherry_harbour	17. Nov. 2012	Pondicherry	80.13129	12.24782	33.83	12.12	Trawl	multitrawl	20	6	Trawl	1	na	0	1	50	472	RockClay	0	Scombridae	2	1	Mechanised
1434	749	Pondicherry_harbour	17. Nov. 2012	Pondicherry	80.13635	12.26229	30.18	11.62	Trawl	multitrawl	20	6	Trawl	1	na	0	1	50	472	RockClay	0	Scombridae	2	1	Mechanised
1435	749	Pondicherry_harbour	17. Nov. 2012	Pondicherry	80.14611	12.27743	28.9	11.52	Trawl	multitrawl	20	6	Trawl	1	na	0	1	50	472	RockClay	0	Scombridae	2	1	Mechanised
1436	749	Pondicherry_harbour	17. Nov. 2012	Pondicherry	80.07358	12.11304	30.72	14.37	Trawl	multitrawl	20	6	Trawl	1	na	0	1	50	472	RockClay	0	Scombridae	2	1	Mechanised
1437	749	Pondicherry_harbour	17. Nov. 2012	Pondicherry	80.06984	12.10216	31.09	14.7	Trawl	multitrawl	20	6	Trawl	1	na	0	1	50	472	RockClay	300	Scombridae	2	1	Mechanised
1438	749	Pondicherry_harbour	17. Nov. 2012	Pondicherry	80.01694	12.08123	33.83	11.15	Trawl	multitrawl	20	6	Trawl	1	na	0	1	50	472	RockClay	0	Scombridae	2	1	Mechanised
1439	749	Pondicherry_harbour	17. Nov. 2012	Pondicherry	80.00639	12.02014	32	13.78	Trawl	multitrawl	20	6	Trawl	1	na	0	1	50	472	RockClay	0	Scombridae	2	1	Mechanised
1440	749	Pondicherry_harbour	17. Nov. 2012	Pondicherry	80.16476	12.28866	22.86	12.38	Trawl	multitrawl	20	6	Trawl	1	na	0	1	50	472	SandClay	0	Leiognathidae	2	1	Mechanised
1441	749	Pondicherry_harbour	17. Nov. 2012	Pondicherry	80.12579	12.3468	22.13	5.01	Trawl	multitrawl	20	6	Trawl	1	na	0	1	50	472	SandClay	0	Scombridae	2	1	Mechanised
1442	749	Pondicherry_harbour	17. Nov. 2012	Pondicherry	79.99442	12.11766	23.59	6.9	Trawl	multitrawl	20	6	Trawl	1	na	0	1	50	472	SandClay	0	Scombridae	2	1	Mechanised
1443	749	Pondicherry_harbour	17. Nov. 2012	Pondicherry	80.0745	12.25227	23.23	6.6	Trawl	multitrawl	20	6	Trawl	1	na	0	1	50	472	SandClay	400	Scombridae	2	1	Mechanised
1444	750	Pondicherry_harbour	30. Dec. 2012	Pondicherry	80.04041	12.1765	24.69	7.56	Trawl	multitrawl	20	6	Trawl	1	na	0	1	50	472	RockClay	0	Scombridae	2	1	Mechanised
1445	750	Pondicherry_harbour	30. Dec. 2012	Pondicherry	79.95454	12.1549	7.68	1	Trawl	multitrawl	20	6	Trawl	1	na	0	1	50	472	SandClay	0	Scombridae	5	1	Mechanised
1446	750	Pondicherry_harbour	30. Dec. 2012	Pondicherry	79.96082	12.16417	9.14	1.02	Trawl	multitrawl	20	6	Trawl	1	na	0	1	50	472	SandClay	0	Scombridae	5	1	Mechanised
1447	750	Pondicherry_harbour	30. Dec. 2012	Pondicherry	79.96654	12.17379	8.23	0.96	Trawl	multitrawl	20	6	Trawl	1	na	0	1	50	472	SandClay	0	Scombridae	5	1	Mechanised
1448	750	Pondicherry_harbour	30. Dec. 2012	Pondicherry	79.94663	12.14821	8.78	0.7	Trawl	multitrawl	20	6	Trawl	1	na	0	1	50	472	SandClay	0	Scombridae	5	1	Mechanised
1449	750	Pondicherry_harbour	30. Dec. 2012	Pondicherry	79.90467	12.03867	13.72	3.17	Trawl	multitrawl	20	6	Trawl	1	na	0	1	50	472	SandClay	0	Scombridae	5	1	Mechanised
1450	750	Pondicherry_harbour	30. Dec. 2012	Pondicherry	79.9537	12.15415	8.78	0.97	Trawl	multitrawl	20	6	Trawl	1	na	0	1	50	472	SandClay	0	Scombridae	5	1	Mechanised
1451	750	Pondicherry_harbour	30. Dec. 2012	Pondicherry	79.95112	12.14499	8.41	1.3	Trawl	multitrawl	20	6	Trawl	1	na	0	1	50	472	SandClay	2000	Scombridae	5	1	Mechanised
1452	750	Pondicherry_harbour	30. Dec. 2012	Pondicherry	79.93095	12.04292	22.49	5.45	Trawl	multitrawl	20	6	Trawl	1	na	0	1	50	472	SandClay	0	Scombridae	5	1	Mechanised
1453	750	Pondicherry_harbour	30. Dec. 2012	Pondicherry	79.93092	12.04306	21.95	5.44	Trawl	multitrawl	20	6	Trawl	1	na	0	1	50	472	SandClay	0	Scombridae	5	1	Mechanised
1454	750	Pondicherry_harbour	30. Dec. 2012	Pondicherry	79.97477	12.13443	20.12	4.09	Trawl	multitrawl	20	6	Trawl	1	na	0	1	50	472	SandClay	1500	Scombridae	5	1	Mechanised
1455	751	Villupuram	21. Jan. 2013	Villupuram	79.87125	12.00786	10.42	1.29	Gillnet	monogill	40	2	Kattumaram	1	na	0	1	20	0	SandClay	0	Scombridae	5	1	Artisanal
1456	752	Villupuram	21. Jan. 2013	Villupuram	79.87463	12.00887	11.16	1.58	Gillnet	monogill	56	4	FRP	1	na	0	1	25	10	SandClay	0	Scombridae	5	1	Motorised
1457	753	Villupuram	21. Jan. 2013	Villupuram	79.87608	12.01119	10.97	1.62	Gillnet	monogill	40	2	Kattumaram	1	na	0	1	20	0	SandClay	0	Scombridae	5	1	Artisanal
1458	754	Villupuram	21. Jan. 2013	Villupuram	79.87774	12.0135	12.8	1.68	Gillnet	monogill	40	2	Kattumaram	1	na	0	1	20	0	SandClay	0	Scombridae	5	1	Artisanal
1459	755	Villupuram	21. Jan. 2013	Villupuram	79.8794	12.01557	12.98	1.75	Gillnet	monogill	40	1	Kattumaram	1	na	0	1	20	0	SandClay	0	Scombridae	5	1	Artisanal
1460	756	Villupuram	21. Jan. 2013	Villupuram	79.88033	12.01688	12.44	1.79	Gillnet	monogill	40	2	Kattumaram	1	na	0	1	20	0	SandClay	0	Scombridae	5	1	Artisanal
1462	758	Villupuram	21. Jan. 2013	Villupuram	79.88422	12.02273	12.44	1.91	Gillnet	monogill	40	2	Kattumaram	1	na	0	1	20	0	SandClay	0	Scombridae	5	1	Artisanal
1463	759	Villupuram	21. Jan. 2013	Villupuram	79.88574	12.02523	12.62	1.94	Gillnet	multigill	24	10	FRP	2	frp	0	2	25	10	SandClay	0	Scombridae	5	1	Motorised
1464	760	Villupuram	21. Jan. 2013	Villupuram	79.89067	12.02982	13.35	2.18	Gillnet	monogill	56	4	FRP	1	na	0	1	25	10	SandClay	0	Scombridae	5	1	Motorised
1465	761	Villupuram	21. Jan. 2013	Villupuram	79.89336	12.02317	13.17	2.79	Gillnet	monogill	56	4	FRP	1	na	0	1	25	10	SandClay	0	Scombridae	5	1	Motorised
1466	762	Villupuram	21. Jan. 2013	Villupuram	79.89727	12.04145	13.53	2.31	Gillnet	monogill	40	2	Kattumaram	1	na	0	1	20	0	SandClay	0	Scombridae	5	1	Artisanal
1467	763	Villupuram	21. Jan. 2013	Villupuram	79.89761	12.04187	12.8	2.32	Gillnet	monogill	36	4	FRP	1	na	0	1	25	10	SandClay	0	Scombridae	5	1	Motorised
1468	764	Villupuram	21. Jan. 2013	Villupuram	79.90231	12.04143	13.72	2.8	Gillnet	monogill	36	4	FRP	1	na	0	1	25	10	SandClay	0	Scombridae	5	1	Motorised
1469	765	Villupuram	21. Jan. 2013	Villupuram	79.90694	12.0407	15.18	3.29	Gillnet	monogill	36	4	FRP	1	na	0	1	25	10	SandClay	0	Scombridae	5	1	Motorised
1470	766	Villupuram	21. Jan. 2013	Villupuram	79.91463	12.05511	14.45	3.23	Trawl	multitrawl	20	5	Trawl	1	na	0	1	42	72	SandClay	0	Scombridae	5	1	Mechanised
1471	767	Villupuram	21. Jan. 2013	Villupuram	79.9164	12.0565	15.36	3.31	Trawl	multitrawl	20	5	Trawl	1	na	0	1	42	72	SandClay	na	Scombridae	5	1	Mechanised
1472	768	Villupuram	21. Jan. 2013	Villupuram	79.91763	12.05772	13.17	3.34	Trawl	multitrawl	20	5	Trawl	1	na	0	1	42	72	SandClay	0	Scombridae	5	1	Mechanised
1473	769	Villupuram	21. Jan. 2013	Villupuram	79.91862	12.05877	13.17	3.37	Trawl	multitrawl	20	5	Trawl	1	na	0	1	42	72	SandClay	0	Scombridae	5	1	Mechanised
1474	770	Villupuram	21. Jan. 2013	Villupuram	79.91971	12.06044	14.08	3.38	Ringseine	ring	20	50	Vallam	1	frp	7	8	72	472	SandClay	0	Scombridae	5	1	Mechanised
1475	771	Villupuram	21. Jan. 2013	Villupuram	79.91979	12.06212	14.81	3.29	Gillnet	monogill	18	5	FRP	1	na	0	1	25	10	SandClay	0	Scombridae	5	1	Motorised
1476	772	Villupuram	21. Jan. 2013	Villupuram	79.91796	12.06748	14.45	2.82	Trawl	multitrawl	20	5	Trawl	1	na	0	1	42	72	SandClay	0	Scombridae	5	1	Mechanised
1477	773	Villupuram	21. Jan. 2013	Villupuram	79.91829	12.07617	15.91	2.38	Trawl	multitrawl	20	5	Trawl	1	na	0	1	42	72	SandClay	0	Scombridae	5	1	Mechanised
1478	774	Villupuram	21. Jan. 2013	Villupuram	79.9241	12.08677	15.18	2.29	Trawl	multitrawl	20	5	Trawl	1	na	0	1	42	72	SandClay	0	Scombridae	5	1	Mechanised
1479	775	Villupuram	21. Jan. 2013	Villupuram	79.92516	12.08774	14.81	2.33	Gillnet	monogill	42	4	FRP	1	na	0	1	25	10	SandClay	0	Scombridae	5	1	Motorised
1480	776	Villupuram	21. Jan. 2013	Villupuram	79.92713	12.09016	14.26	2.34	Gillnet	monogill	42	2	Kattumaram	1	na	0	1	20	0	SandClay	0	Scombridae	5	1	Artisanal
1481	777	Villupuram	21. Jan. 2013	Villupuram	79.92374	12.09624	13.53	1.67	Ringseine	ring	20	25	FRP	5	frp	0	5	25	10	SandClay	0	Scombridae	5	1	Motorised
1482	778	Villupuram	21. Jan. 2013	Villupuram	79.92309	12.09664	13.9	1.58	Trawl	multitrawl	20	5	Trawl	1	na	0	1	42	72	SandClay	0	Scombridae	5	1	Mechanised
1483	779	Villupuram	21. Jan. 2013	Villupuram	79.92234	12.09722	13.9	1.48	Trawl	multitrawl	20	5	Trawl	1	na	0	1	42	72	SandClay	0	Scombridae	5	1	Mechanised
1484	780	Villupuram	21. Jan. 2013	Villupuram	79.92094	12.09826	12.62	1.29	Trawl	multitrawl	20	5	Trawl	1	na	0	1	42	72	SandClay	0	Leiognathidae	5	1	Mechanised
1485	781	Villupuram	21. Jan. 2013	Villupuram	79.91965	12.09856	12.25	1.16	Gillnet	monogill	40	1	Kattumaram	1	na	0	1	20	0	SandClay	0	Scombridae	5	1	Artisanal
1486	782	Villupuram	21. Jan. 2013	Villupuram	79.91774	12.09593	11.89	1.14	Trawl	multitrawl	20	5	Trawl	1	na	0	1	42	72	SandClay	0	Scombridae	5	1	Mechanised
1487	783	Villupuram	21. Jan. 2013	Villupuram	79.91566	12.09457	12.25	1.05	Gillnet	monogill	40	1	Kattumaram	1	na	0	1	20	0	SandClay	0	Scombridae	5	1	Artisanal
1488	784	Villupuram	21. Jan. 2013	Villupuram	79.91445	12.09265	12.07	1.06	Gillnet	monogill	40	1	Kattumaram	1	na	0	1	20	0	SandClay	0	Scombridae	5	1	Artisanal
1489	785	Villupuram	21. Jan. 2013	Villupuram	79.91425	12.09149	12.98	1.1	Gillnet	monogill	56	5	FRP	1	na	0	1	25	10	SandClay	0	Scombridae	5	1	Motorised
1490	786	Villupuram	21. Jan. 2013	Villupuram	79.91348	12.08877	13.17	1.19	Gillnet	monogill	40	2	Kattumaram	1	na	0	1	20	0	SandClay	0	Scombridae	5	1	Artisanal
1491	787	Villupuram	21. Jan. 2013	Villupuram	79.91338	12.08863	13.72	1.19	Gillnet	monogill	56	4	FRP	1	na	0	1	25	10	SandClay	0	Leiognathidae	5	1	Motorised
1492	788	Villupuram	21. Jan. 2013	Villupuram	79.91171	12.08739	13.9	1.12	Trawl	multitrawl	20	5	Trawl	1	na	0	1	42	72	SandClay	0	Scombridae	5	1	Mechanised
1493	789	Villupuram	22. Jan. 2013	Villupuram	79.89928	12.07644	10.06	0.57	Gillnet	monogill	46	2	Kattumaram	1	na	0	1	20	0	SandClay	0	Scombridae	5	1	Artisanal
1494	790	Villupuram	22. Jan. 2013	Villupuram	79.89291	12.06845	8.96	0.44	Gillnet	monogill	46	2	Kattumaram	1	na	0	1	20	0	SandClay	0	Scombridae	5	1	Artisanal
1495	791	Villupuram	21. Jan. 2013	Villupuram	79.88763	12.06066	9.33	0.4	Gillnet	monogill	46	2	Kattumaram	1	na	0	1	20	0	SandClay	0	Leiognathidae	5	1	Artisanal
1496	792	Villupuram	21. Jan. 2013	Villupuram	79.88606	12.05825	8.78	0.4	Gillnet	monogill	46	1	Kattumaram	1	na	0	1	20	0	SandClay	0	Scombridae	5	1	Artisanal
1497	793	Villupuram	21. Jan. 2013	Villupuram	79.88359	12.05591	8.41	0.27	Gillnet	monogill	18	1	Kattumaram	1	na	0	1	20	0	SandClay	0	Scombridae	5	1	Artisanal
1498	794	Villupuram	21. Jan. 2013	Villupuram	79.87025	12.02818	6.95	0.28	Gillnet	monogill	40	2	Kattumaram	1	na	0	1	20	0	SandClay	0	Scombridae	5	1	Artisanal
1499	795	Villupuram	22. Jan. 2013	Villupuram	79.86678	12.02148	6.58	0.23	Gillnet	monogill	40	1	Kattumaram	1	na	0	1	20	0	SandClay	0	Scombridae	5	1	Artisanal
1500	796	Villupuram	22. Jan. 2013	Villupuram	79.86362	12.00703	7.68	0.56	Gillnet	monogill	40	2	Kattumaram	1	na	0	1	20	0	SandClay	0	Scombridae	5	1	Artisanal
1501	797	Villupuram	22. Jan. 2013	Villupuram	79.86378	12.00703	8.6	0.58	Gillnet	monogill	40	2	Kattumaram	1	na	0	1	20	0	SandClay	0	Scombridae	5	1	Artisanal
1502	798	Villupuram	22. Jan. 2013	Villupuram	79.86572	12.00769	9.14	0.75	Gillnet	monogill	40	2	Kattumaram	1	na	0	1	20	0	SandClay	0	Scombridae	5	1	Artisanal
1503	799	Villupuram	22. Jan. 2013	Villupuram	79.89089	12.00824	10.24	3.22	Gillnet	monogill	40	1	Kattumaram	1	na	0	1	20	0	SandClay	0	Scombridae	5	1	Artisanal
1504	800	Villupuram	22. Jan. 2013	Villupuram	79.87183	12.00823	10.06	1.33	Gillnet	monogill	40	1	Kattumaram	1	na	0	1	20	0	SandClay	0	Scombridae	5	1	Artisanal
1505	801	Villupuram	22. Jan. 2013	Villupuram	79.87337	12.00809	10.79	1.49	Gillnet	monogill	40	2	Kattumaram	1	na	0	1	20	0	SandClay	0	Scombridae	5	1	Artisanal
1506	802	Villupuram	22. Jan. 2013	Villupuram	79.87364	12.00801	10.97	1.52	Gillnet	monogill	40	2	Kattumaram	1	na	0	1	20	0	SandClay	0	Scombridae	5	1	Artisanal
1507	803	Villupuram	22. Jan. 2013	Villupuram	79.87467	12.00787	11.16	1.63	Gillnet	monogill	40	1	Kattumaram	1	na	0	1	20	0	SandClay	0	Scombridae	5	1	Artisanal
1508	804	Villupuram	22. Jan. 2013	Villupuram	79.87605	12.0083	10.97	1.75	Gillnet	monogill	40	2	Kattumaram	1	na	0	1	20	0	SandClay	0	Scombridae	5	1	Artisanal
1509	805	Villupuram	22. Jan. 2013	Villupuram	79.87737	12.00878	11.7	1.86	Gillnet	monogill	40	2	Kattumaram	1	na	0	1	20	0	SandClay	0	Scombridae	5	1	Artisanal
1510	806	Villupuram	22. Jan. 2013	Villupuram	79.88133	12.01094	12.44	2.15	Gillnet	monogill	40	2	Kattumaram	1	na	0	1	20	0	SandClay	0	Scombridae	5	1	Artisanal
1511	807	Villupuram	22. Jan. 2013	Villupuram	79.88243	12.01165	12.62	2.23	Trawl	multitrawl	20	5	Trawl	1	na	0	1	42	72	SandClay	0	Scombridae	5	1	Mechanised
1512	808	Villupuram	22. Jan. 2013	Villupuram	79.88535	12.01338	12.62	2.44	Trawl	multitrawl	20	5	Trawl	1	na	0	1	42	72	SandClay	0	Scombridae	5	1	Mechanised
1513	809	Villupuram	22. Jan. 2013	Villupuram	79.88793	12.01392	12.8	2.68	Gillnet	monogill	56	4	FRP	1	na	0	1	25	10	SandClay	0	Scombridae	5	1	Motorised
1514	810	Villupuram	22. Jan. 2013	Villupuram	79.88932	12.01352	13.53	2.83	Trawl	multitrawl	20	5	Trawl	1	na	0	1	42	72	SandClay	0	Scombridae	5	1	Mechanised
1515	811	Villupuram	22. Jan. 2013	Villupuram	79.89359	12.01669	14.45	3.12	Trawl	multitrawl	20	5	Trawl	1	na	0	1	42	72	SandClay	0	Scombridae	5	1	Mechanised
1516	812	Villupuram	22. Jan. 2013	Villupuram	79.89384	12.01709	14.45	3.12	Gillnet	monogill	56	2	FRP	1	na	0	1	25	10	SandClay	0	Scombridae	5	1	Motorised
1517	813	Villupuram	22. Jan. 2013	Villupuram	79.89464	12.01848	14.26	3.14	Gillnet	monogill	40	1	Kattumaram	1	na	0	1	20	0	SandClay	0	Scombridae	5	1	Artisanal
1518	814	Villupuram	22. Jan. 2013	Villupuram	79.89547	12.02008	14.08	3.15	Trawl	multitrawl	20	5	Trawl	1	na	0	1	42	72	SandClay	0	Scombridae	5	1	Mechanised
1519	815	Villupuram	22. Jan. 2013	Villupuram	79.89637	12.02148	13.72	3.16	Gillnet	monogill	40	3	Kattumaram	1	na	0	1	20	0	SandClay	0	Scombridae	5	1	Artisanal
1520	816	Villupuram	22. Jan. 2013	Villupuram	79.89716	12.02286	13.72	3.17	Trawl	multitrawl	20	5	Trawl	1	na	0	1	42	472	SandClay	0	Scombridae	5	1	Mechanised
1521	817	Villupuram	22. Jan. 2013	Villupuram	79.90025	12.02942	13.72	3.14	Gillnet	monogill	56	3	FRP	1	na	0	1	25	10	SandClay	0	Scombridae	5	1	Motorised
1522	818	Villupuram	22. Jan. 2013	Villupuram	79.90152	12.03244	13.35	3.13	Gillnet	monogill	56	4	FRP	1	na	0	1	25	10	SandClay	0	Scombridae	5	1	Motorised
1523	819	Villupuram	22. Jan. 2013	Villupuram	79.90172	12.03298	13.35	3.13	Trawl	multitrawl	20	5	Trawl	1	na	0	1	42	72	SandClay	0	Scombridae	5	1	Mechanised
1524	820	Villupuram	22. Jan. 2013	Villupuram	79.90258	12.0372	13.35	3.03	Gillnet	monogill	56	4	FRP	1	na	0	1	25	10	SandClay	0	Scombridae	5	1	Motorised
1526	822	Villupuram	22. Jan. 2013	Villupuram	79.90308	12.04198	12.8	2.85	Gillnet	monogill	56	2	FRP	1	na	0	1	25	10	SandClay	0	Scombridae	5	1	Motorised
1527	823	Villupuram	22. Jan. 2013	Villupuram	79.90369	12.04895	12.25	2.57	Gillnet	monogill	40	1	Kattumaram	1	na	0	1	20	0	SandClay	0	Scombridae	5	1	Artisanal
1528	824	Villupuram	22. Jan. 2013	Villupuram	79.9037	12.05588	10.79	2.18	Gillnet	monogill	56	3	FRP	1	na	0	1	25	10	SandClay	0	Scombridae	5	1	Motorised
1529	825	Villupuram	22. Jan. 2013	Villupuram	79.90338	12.06189	11.34	1.79	Gillnet	monogill	40	2	FRP	1	na	0	1	25	10	SandClay	0	Scombridae	5	1	Motorised
1530	826	Villupuram	22. Jan. 2013	Villupuram	79.90231	12.0646	11.52	1.53	Gillnet	monogill	40	1	Kattumaram	1	na	0	1	20	0	SandClay	0	Scombridae	5	1	Artisanal
1531	827	Villupuram	22. Jan. 2013	Villupuram	79.90342	12.06072	11.52	1.86	Gillnet	monogill	56	4	FRP	1	na	0	1	25	10	SandClay	0	Scombridae	5	1	Motorised
1532	828	Villupuram	22. Jan. 2013	Villupuram	79.9026	12.05815	10.42	1.95	Gillnet	monogill	56	4	FRP	1	na	0	1	25	10	SandClay	0	Scombridae	5	1	Motorised
1533	829	Villupuram	22. Jan. 2013	Villupuram	79.89789	12.05397	10.24	1.74	Gillnet	monogill	40	2	Kattumaram	1	na	0	1	20	0	SandClay	0	Scombridae	5	1	Artisanal
1534	830	Villupuram	22. Jan. 2013	Villupuram	79.89034	12.04706	10.61	1.36	Gillnet	monogill	56	3	FRP	1	na	0	1	25	10	SandClay	0	Scombridae	5	1	Motorised
1535	831	Villupuram	22. Jan. 2013	Villupuram	79.89034	12.04706	10.61	1.36	Gillnet	monogill	56	3	FRP	1	na	0	1	25	10	SandClay	0	Scombridae	5	1	Motorised
1536	832	Villupuram	22. Jan. 2013	Villupuram	79.88183	12.03888	9.69	0.88	Gillnet	monogill	56	1	Kattumaram	1	na	0	1	20	0	SandClay	0	Scombridae	5	1	Artisanal
1537	833	Villupuram	22. Jan. 2013	Villupuram	79.88147	12.03831	9.69	0.87	Gillnet	monogill	56	4	FRP	1	na	0	1	25	10	SandClay	0	Scombridae	5	1	Motorised
1538	834	Villupuram	22. Jan. 2013	Villupuram	79.88116	12.03781	9.33	0.87	Ringseine	ring	20	14	FRP	5	frp	0	5	25	10	SandClay	0	Scombridae	5	1	Motorised
1539	835	Villupuram	22. Jan. 2013	Villupuram	79.87926	12.03578	8.78	0.78	Gillnet	monogill	56	3	FRP	1	na	0	1	25	10	SandClay	0	Scombridae	5	1	Motorised
1540	836	Villupuram	22. Jan. 2013	Villupuram	79.87603	12.03408	8.23	0.55	Gillnet	monogill	56	4	FRP	1	na	0	1	25	10	SandClay	0	Scombridae	5	1	Motorised
1541	837	Villupuram	22. Jan. 2013	Villupuram	79.87337	12.03044	8.05	0.49	Ringseine	ring	40	25	Vallam	1	frp	5	6	72	472	SandClay	0	Scombridae	5	1	Mechanised
1542	838	Villupuram	22. Jan. 2013	Villupuram	79.87238	12.02884	8.05	0.46	Gillnet	monogill	40	2	Kattumaram	1	na	0	1	20	0	SandClay	0	Scombridae	5	1	Artisanal
1543	839	Villupuram	22. Jan. 2013	Villupuram	79.86965	12.02059	8.41	0.56	Gillnet	monogill	40	2	Kattumaram	1	na	0	1	20	0	SandClay	0	Scombridae	5	1	Artisanal
1545	841	Villupuram	22. Jan. 2013	Villupuram	79.86648	12.01414	8.05	0.53	Gillnet	monogill	40	2	Kattumaram	1	na	0	1	20	0	SandClay	0	Scombridae	5	1	Artisanal
1546	842	Villupuram	22. Jan. 2013	Villupuram	79.86585	12.01322	8.23	0.51	Gillnet	monogill	56	4	FRP	1	na	0	1	25	10	SandClay	0	Scombridae	5	1	Motorised
1547	843	Villupuram	23. Jan. 2013	Villupuram	79.86552	12.00879	8.96	0.68	Gillnet	monogill	46	2	Kattumaram	1	na	0	1	20	0	SandClay	0	Scombridae	5	1	Artisanal
1548	844	Villupuram	23. Jan. 2013	Villupuram	79.86597	12.0087	9.33	0.73	Gillnet	monogill	46	2	Kattumaram	1	na	0	1	20	0	SandClay	0	Scombridae	5	1	Artisanal
1549	845	Villupuram	23. Jan. 2013	Villupuram	79.86747	12.00799	9.51	0.91	Gillnet	monogill	46	2	Kattumaram	1	na	0	1	20	0	SandClay	0	Scombridae	5	1	Artisanal
1550	846	Villupuram	23. Jan. 2013	Villupuram	79.86909	12.00707	9.88	1.11	Gillnet	monogill	46	2	Kattumaram	1	na	0	1	20	0	SandClay	0	Scombridae	5	1	Artisanal
1551	847	Villupuram	23. Jan. 2013	Villupuram	79.87191	12.00528	10.79	1.47	Gillnet	monogill	46	2	Kattumaram	1	na	0	1	20	0	SandClay	0	Scombridae	5	1	Artisanal
1552	848	Villupuram	23. Jan. 2013	Villupuram	79.87305	12.00513	11.34	1.59	Gillnet	monogill	56	4	FRP	1	na	0	1	25	10	SandClay	0	Scombridae	5	1	Motorised
1553	849	Villupuram	23. Jan. 2013	Villupuram	79.87534	12.00548	11.7	1.81	Gillnet	monogill	56	4	FRP	1	na	0	1	25	10	SandClay	0	Scombridae	5	1	Motorised
1554	850	Villupuram	23. Jan. 2013	Villupuram	79.8782	12.0081	12.07	1.97	Gillnet	monogill	56	4	FRP	1	na	0	1	25	10	SandClay	0	Scombridae	5	1	Motorised
1555	851	Villupuram	23. Jan. 2013	Villupuram	79.87952	12.01114	12.07	1.96	Gillnet	monogill	56	2	Kattumaram	1	na	0	1	20	0	SandClay	0	Scombridae	5	1	Artisanal
1557	853	Villupuram	23. Jan. 2013	Villupuram	79.88177	12.01513	12.07	2.01	Gillnet	monogill	46	2	Kattumaram	1	na	0	1	20	0	SandClay	0	Scombridae	5	1	Artisanal
1558	854	Villupuram	23. Jan. 2013	Villupuram	79.88159	12.01731	11.52	1.89	Gillnet	monogill	46	2	Kattumaram	1	na	0	1	20	0	SandClay	0	Scombridae	5	1	Artisanal
1559	855	Villupuram	23. Jan. 2013	Villupuram	79.88151	12.01771	11.89	1.87	Gillnet	monogill	46	2	Kattumaram	1	na	0	1	20	0	SandClay	0	Scombridae	5	1	Artisanal
1560	856	Villupuram	23. Jan. 2013	Villupuram	79.88158	12.01871	11.52	1.83	Gillnet	monogill	46	2	Kattumaram	1	na	0	1	20	0	SandClay	0	Scombridae	5	1	Artisanal
1561	857	Villupuram	23. Jan. 2013	Villupuram	79.8847	12.0172	12.25	2.21	Gillnet	monogill	56	4	FRP	1	na	0	1	25	10	SandClay	0	Scombridae	5	1	Motorised
1562	858	Villupuram	23. Jan. 2013	Villupuram	79.88848	12.01699	11.89	2.6	Gillnet	monogill	46	2	Kattumaram	1	na	0	1	20	0	SandClay	0	Scombridae	5	1	Artisanal
1563	859	Villupuram	23. Jan. 2013	Villupuram	79.88727	12.01716	12.44	2.47	Gillnet	monogill	46	2	Kattumaram	1	na	0	1	20	0	SandClay	0	Scombridae	5	1	Artisanal
1564	860	Villupuram	23. Jan. 2013	Villupuram	79.88909	12.01915	12.98	2.56	Gillnet	monogill	40	2	Kattumaram	1	na	0	1	20	0	SandClay	0	Scombridae	5	1	Artisanal
1565	861	Villupuram	23. Jan. 2013	Villupuram	79.89048	12.02186	12.8	2.57	Gillnet	monogill	56	4	FRP	1	na	0	1	25	10	SandClay	0	Scombridae	5	1	Motorised
1566	862	Villupuram	23. Jan. 2013	Villupuram	79.88947	12.02279	12.44	2.43	Gillnet	monogill	56	4	FRP	1	na	0	1	25	10	SandClay	0	Scombridae	5	1	Motorised
1567	863	Villupuram	23. Jan. 2013	Villupuram	79.88873	12.02608	12.07	2.19	Gillnet	monogill	56	4	FRP	1	na	0	1	25	10	SandClay	0	Scombridae	5	1	Motorised
1568	864	Villupuram	23. Jan. 2013	Villupuram	79.88763	12.02568	11.7	2.1	Gillnet	monogill	46	2	Kattumaram	1	na	0	1	20	0	SandClay	0	Scombridae	5	1	Artisanal
1569	865	Villupuram	23. Jan. 2013	Villupuram	79.88732	12.02795	11.34	1.96	Gillnet	monogill	46	2	Kattumaram	1	na	0	1	20	0	SandClay	0	Scombridae	5	1	Artisanal
1570	866	Villupuram	23. Jan. 2013	Villupuram	79.88612	12.04025	10.06	1.25	Trawl	multitrawl	20	6	Trawl	1	na	0	1	50	472	SandClay	0	Scombridae	5	1	Mechanised
1571	867	Villupuram	23. Jan. 2013	Villupuram	79.8859	12.04182	9.88	1.16	Gillnet	monogill	46	2	Kattumaram	1	na	0	1	20	0	SandClay	0	Scombridae	5	1	Artisanal
1572	868	Villupuram	23. Jan. 2013	Villupuram	79.88598	12.04206	10.06	1.15	Gillnet	monogill	46	2	Kattumaram	1	na	0	1	20	0	SandClay	0	Scombridae	5	1	Artisanal
1573	869	Villupuram	24. Jan. 2013	Villupuram	79.88678	12.04474	9.14	1.12	Trawl	multitrawl	20	6	Trawl	1	na	0	1	42	72	SandClay	0	Scombridae	5	1	Mechanised
1575	871	Villupuram	23. Jan. 2013	Villupuram	79.89524	12.05886	9.88	1.22	Ringseine	ring	18	36	Vallam	1	frp	5	6	62	72	SandClay	0	Scombridae	5	1	Mechanised
1577	873	Villupuram	23. Jan. 2013	Villupuram	79.89581	12.06113	9.51	1.15	Gillnet	multigill	56	7	FRP	2	frp	0	2	25	10	SandClay	0	Scombridae	5	1	Motorised
1578	874	Villupuram	23. Jan. 2013	Villupuram	79.896	12.06267	10.06	1.08	Gillnet	multigill	56	7	FRP	2	frp	0	2	25	10	SandClay	0	Scombridae	5	1	Motorised
1579	875	Villupuram	23. Jan. 2013	Villupuram	79.89616	12.06348	9.88	1.04	Gillnet	multigill	56	8	FRP	2	frp	0	2	25	10	SandClay	0	Clupeidae	5	1	Motorised
1580	876	Villupuram	23. Jan. 2013	Villupuram	79.89554	12.06476	9.69	0.9	Trawl	multitrawl	20	6	Trawl	1	na	0	1	42	72	SandClay	0	Scombridae	5	1	Mechanised
1581	877	Villupuram	23. Jan. 2013	Villupuram	79.8942	12.05966	9.88	1.07	Gillnet	monogill	46	2	Kattumaram	1	na	0	1	20	0	SandClay	0	Scombridae	5	1	Artisanal
1582	878	Villupuram	23. Jan. 2013	Villupuram	79.8933	12.05717	10.24	1.13	Gillnet	monogill	46	2	Kattumaram	1	na	0	1	20	0	SandClay	0	Scombridae	5	1	Artisanal
1584	870	Villupuram	23. Jan. 2013	Villupuram	79.88416	12.0451	9.33	0.84	Gillnet	monogill	46	2	Kattumaram	1	na	0	1	20	0	SandClay	0	Scombridae	5	1	Artisanal
1585	881	Villupuram	23. Jan. 2013	Villupuram	79.87446	12.0314	8.05	0.54	Gillnet	monogill	46	2	Kattumaram	1	na	0	1	20	0	SandClay	0	Scombridae	5	1	Artisanal
1586	882	Villupuram	23. Jan. 2013	Villupuram	79.87394	12.03067	8.05	0.53	Gillnet	monogill	46	2	Kattumaram	1	na	0	1	20	0	SandClay	0	Scombridae	5	1	Artisanal
1587	883	Villupuram	23. Jan. 2013	Villupuram	79.87186	12.02671	8.78	0.5	Gillnet	monogill	46	2	Kattumaram	1	na	0	1	20	0	SandClay	0	Scombridae	5	1	Artisanal
1588	884	Villupuram	23. Jan. 2013	Villupuram	79.86993	12.02274	8.05	0.49	Gillnet	monogill	46	2	Kattumaram	1	na	0	1	20	0	SandClay	0	Scombridae	5	1	Artisanal
1589	885	Villupuram	23. Jan. 2013	Villupuram	79.86876	12.02072	7.32	0.46	Gillnet	monogill	46	2	Kattumaram	1	na	0	1	20	0	SandClay	0	Scombridae	5	1	Artisanal
1590	886	Villupuram	23. Jan. 2013	Villupuram	79.86736	12.01695	8.05	0.49	Gillnet	monogill	46	2	Kattumaram	1	na	0	1	20	0	SandClay	0	Scombridae	5	1	Artisanal
1591	887	Villupuram	23. Jan. 2013	Villupuram	79.86697	12.01643	7.5	0.48	Gillnet	monogill	46	2	Kattumaram	1	na	0	1	20	0	SandClay	0	Scombridae	5	1	Artisanal
1592	888	Villupuram	25. Jan. 2013	Villupuram	79.86406	12.00873	8.23	0.54	Gillnet	monogill	46	2	Kattumaram	1	na	0	1	20	0	SandClay	0	Scombridae	5	1	Artisanal
1593	889	Villupuram	25. Jan. 2013	Villupuram	79.86469	12.00937	8.23	0.57	Gillnet	monogill	46	2	Kattumaram	1	na	0	1	20	0	SandClay	0	Scombridae	5	1	Artisanal
1594	890	Villupuram	25. Jan. 2013	Villupuram	79.86545	12.01005	8.78	0.62	Gillnet	monogill	46	1	Kattumaram	1	na	0	1	20	0	SandClay	0	Scombridae	5	1	Artisanal
1595	891	Villupuram	25. Jan. 2013	Villupuram	79.86703	12.01025	8.78	0.77	Gillnet	monogill	46	1	Kattumaram	1	na	0	1	20	0	SandClay	0	Scombridae	5	1	Artisanal
1596	892	Villupuram	25. Jan. 2013	Villupuram	79.86956	12.01192	9.33	0.94	Gillnet	monogill	46	2	Kattumaram	1	na	0	1	20	0	SandClay	0	Scombridae	5	1	Artisanal
1597	893	Villupuram	25. Jan. 2013	Villupuram	79.97015	12.01326	9.14	10.8	Gillnet	monogill	46	2	Kattumaram	1	na	0	1	20	0	SandClay	0	Scombridae	5	1	Artisanal
1598	894	Villupuram	25. Jan. 2013	Villupuram	79.87151	12.01583	9.88	0.95	Gillnet	monogill	46	2	Kattumaram	1	na	0	1	20	0	SandClay	0	Scombridae	5	1	Artisanal
1599	895	Villupuram	25. Jan. 2013	Villupuram	79.87207	12.01695	9.69	0.96	Gillnet	monogill	46	1	Kattumaram	1	na	0	1	20	0	SandClay	0	Scombridae	5	1	Artisanal
1600	896	Villupuram	25. Jan. 2013	Villupuram	79.87206	12.01887	9.33	0.88	Gillnet	monogill	56	3	FRP	1	na	0	1	25	10	SandClay	0	Scombridae	5	1	Motorised
1601	897	Villupuram	25. Jan. 2013	Villupuram	79.87363	12.02111	9.51	0.93	Gillnet	monogill	56	4	FRP	1	na	0	1	25	10	SandClay	0	Scombridae	5	1	Motorised
1602	898	Villupuram	25. Jan. 2013	Villupuram	79.87368	12.02124	9.51	0.93	Gillnet	monogill	56	4	FRP	1	na	0	1	25	10	SandClay	0	Scombridae	5	1	Motorised
1603	899	Villupuram	25. Jan. 2013	Villupuram	79.87431	12.02295	9.51	0.92	Gillnet	monogill	46	1	Kattumaram	1	na	0	1	20	0	SandClay	0	Scombridae	5	1	Artisanal
1604	900	Villupuram	25. Jan. 2013	Villupuram	79.87546	12.0258	9.51	0.9	Gillnet	monogill	46	2	Kattumaram	1	na	0	1	20	0	SandClay	0	Scombridae	5	1	Artisanal
1605	901	Villupuram	25. Jan. 2013	Villupuram	79.87205	12.02979	9.33	0.38	Gillnet	monogill	46	2	Kattumaram	1	na	0	1	20	0	SandClay	0	Scombridae	5	1	Artisanal
1606	902	Villupuram	25. Jan. 2013	Villupuram	79.87845	12.03346	9.14	0.82	Gillnet	monogill	46	2	Kattumaram	1	na	0	1	20	0	SandClay	0	Scombridae	5	1	Artisanal
1607	903	Villupuram	25. Jan. 2013	Villupuram	79.88079	12.03869	9.14	0.79	Gillnet	monogill	56	5	FRP	1	na	0	1	25	10	SandClay	0	Scombridae	5	1	Motorised
1608	904	Villupuram	25. Jan. 2013	Villupuram	79.88246	12.04312	9.33	0.76	Gillnet	monogill	56	3	FRP	1	na	0	1	25	10	SandClay	0	Scombridae	5	1	Motorised
1609	905	Villupuram	25. Jan. 2013	Villupuram	79.88283	12.04464	9.14	0.73	Gillnet	monogill	46	1	Kattumaram	1	na	0	1	20	0	SandClay	0	Scombridae	5	1	Artisanal
1610	906	Villupuram	25. Jan. 2013	Villupuram	79.88647	12.0444	10.06	1.1	Gillnet	monogill	46	2	Kattumaram	1	na	0	1	20	0	SandClay	0	Scombridae	5	1	Artisanal
1611	907	Villupuram	25. Jan. 2013	Villupuram	79.88824	12.05123	10.06	0.95	Gillnet	monogill	46	2	Kattumaram	1	na	0	1	20	0	SandClay	0	Scombridae	5	1	Artisanal
1612	908	Villupuram	25. Jan. 2013	Villupuram	79.89047	12.05425	10.06	1.03	Gillnet	monogill	46	2	Kattumaram	1	na	0	1	20	0	SandClay	0	Scombridae	5	1	Artisanal
1613	909	Villupuram	25. Jan. 2013	Villupuram	79.89582	12.06124	10.42	1.15	Gillnet	monogill	46	2	Kattumaram	1	na	0	1	20	0	SandClay	0	Scombridae	5	1	Artisanal
1614	910	Villupuram	25. Jan. 2013	Villupuram	79.90251	12.07117	11.34	1.16	Gillnet	monogill	46	2	Kattumaram	1	na	0	1	20	0	SandClay	0	Scombridae	5	1	Artisanal
1615	911	Villupuram	25. Jan. 2013	Villupuram	79.90353	12.07613	11.52	0.98	Gillnet	monogill	46	2	Kattumaram	1	na	0	1	20	0	SandClay	0	Scombridae	5	1	Artisanal
1616	912	Villupuram	25. Jan. 2013	Villupuram	79.90535	12.07919	11.16	1	Gillnet	monogill	46	1	Kattumaram	1	na	0	1	20	0	SandClay	0	Scombridae	5	1	Artisanal
1617	913	Villupuram	25. Jan. 2013	Villupuram	79.90765	12.08198	11.52	1.06	Gillnet	monogill	56	4	FRP	1	na	0	1	25	10	SandClay	0	Scombridae	5	1	Motorised
1618	914	Villupuram	25. Jan. 2013	Villupuram	79.90807	12.08298	11.52	1.04	Gillnet	monogill	56	4	FRP	1	na	0	1	25	10	SandClay	0	Scombridae	5	1	Motorised
1619	915	Villupuram	25. Jan. 2013	Villupuram	79.91029	12.08785	11.34	0.96	Gillnet	monogill	56	3	FRP	1	na	0	1	25	10	SandClay	0	Scombridae	5	1	Motorised
1620	916	Villupuram	25. Jan. 2013	Villupuram	79.91165	12.09086	11.7	0.9	Gillnet	monogill	46	1	Kattumaram	1	na	0	1	20	0	SandClay	0	Scombridae	5	1	Artisanal
1621	917	Villupuram	25. Jan. 2013	Villupuram	79.91216	12.09321	11.52	0.81	Gillnet	monogill	46	2	Kattumaram	1	na	0	1	20	0	SandClay	0	Scombridae	5	1	Artisanal
1622	918	Villupuram	25. Jan. 2013	Villupuram	79.91281	12.09483	10.79	0.78	Gillnet	monogill	46	2	Kattumaram	1	na	0	1	20	0	SandClay	0	Scombridae	5	1	Artisanal
1623	919	Villupuram	25. Jan. 2013	Villupuram	79.91256	12.09503	10.61	0.74	Gillnet	monogill	56	4	FRP	1	na	0	1	25	10	SandClay	0	Scombridae	5	1	Motorised
1624	920	Villupuram	25. Jan. 2013	Villupuram	79.91324	12.09682	9.88	0.7	Gillnet	monogill	46	2	Kattumaram	1	na	0	1	20	0	SandClay	0	Scombridae	5	1	Artisanal
1625	921	Villupuram	25. Jan. 2013	Villupuram	79.91547	12.10194	9.33	0.57	Gillnet	monogill	46	1	Kattumaram	1	na	0	1	20	0	SandClay	0	Scombridae	5	1	Artisanal
1626	922	Villupuram	25. Jan. 2013	Villupuram	79.91724	12.10471	9.69	0.56	Gillnet	monogill	46	2	Kattumaram	1	na	0	1	20	0	SandClay	0	Scombridae	5	1	Artisanal
1627	923	Villupuram	25. Jan. 2013	Villupuram	79.91947	12.10674	10.97	0.65	Gillnet	monogill	46	2	Kattumaram	1	na	0	1	20	0	SandClay	0	Scombridae	5	1	Artisanal
1628	924	Villupuram	25. Jan. 2013	Villupuram	79.9208	12.10669	10.97	0.77	Gillnet	monogill	56	4	FRP	1	na	0	1	25	10	SandClay	0	Scombridae	5	1	Motorised
1629	925	Villupuram	25. Jan. 2013	Villupuram	79.92099	12.1059	11.16	0.83	Trawl	multitrawl	20	6	Trawl	1	na	0	1	40	72	SandClay	0	Scombridae	5	1	Mechanised
1630	926	Villupuram	25. Jan. 2013	Villupuram	79.92194	12.1042	11.7	1.02	Trawl	multitrawl	20	5	Trawl	1	na	0	1	40	72	SandClay	0	Scombridae	5	1	Mechanised
1631	927	Villupuram	25. Jan. 2013	Villupuram	79.92181	12.09977	11.89	1.27	Gillnet	monogill	46	2	Kattumaram	1	na	0	1	20	0	SandClay	0	Scombridae	5	1	Artisanal
1632	928	Villupuram	25. Jan. 2013	Villupuram	79.91988	12.09246	12.25	1.56	Gillnet	monogill	46	2	Kattumaram	1	na	0	1	20	0	SandClay	0	Scombridae	5	1	Artisanal
1633	929	Villupuram	25. Jan. 2013	Villupuram	79.91752	12.08701	12.98	1.67	Gillnet	monogill	46	2	Kattumaram	1	na	0	1	20	0	SandClay	0	Scombridae	5	1	Artisanal
1634	930	Villupuram	25. Jan. 2013	Villupuram	79.91528	12.08423	13.35	1.63	Gillnet	monogill	56	1	FRP	1	na	0	1	25	10	SandClay	0	Scombridae	5	1	Motorised
1635	931	Villupuram	25. Jan. 2013	Villupuram	79.91267	12.08159	12.98	1.55	Gillnet	monogill	56	2	FRP	1	na	0	1	25	10	SandClay	0	Scombridae	5	1	Motorised
1636	932	Villupuram	25. Jan. 2013	Villupuram	79.91	12.07936	12.8	1.42	Trawl	multitrawl	20	5	Trawl	1	na	0	1	40	72	SandClay	0	Clupeidae	10	1	Mechanised
1637	933	Villupuram	25. Jan. 2013	Villupuram	79.90242	12.07389	11.16	1.01	Gillnet	monogill	56	4	FRP	1	na	0	1	25	10	SandClay	0	Scombridae	5	1	Motorised
1638	934	Villupuram	25. Jan. 2013	Villupuram	79.90231	12.07382	11.52	1	Gillnet	monogill	46	2	Kattumaram	1	na	0	1	20	0	SandClay	0	Scombridae	2	1	Artisanal
1639	935	Villupuram	25. Jan. 2013	Villupuram	79.90173	12.07324	10.79	0.98	Gillnet	monogill	46	1	Kattumaram	1	na	0	1	20	0	SandClay	0	Scombridae	5	1	Artisanal
1640	936	Villupuram	25. Jan. 2013	Villupuram	79.90053	12.0702	10.24	1.03	Gillnet	monogill	46	2	Kattumaram	1	na	0	1	20	0	SandClay	0	Scombridae	5	1	Artisanal
1641	937	Villupuram	25. Jan. 2013	Villupuram	79.89912	12.06619	10.24	1.15	Gillnet	monogill	46	2	Kattumaram	1	na	0	1	20	0	SandClay	0	Scombridae	5	1	Artisanal
1642	938	Villupuram	25. Jan. 2013	Villupuram	79.89405	12.05873	10.42	1.11	Gillnet	monogill	46	2	Kattumaram	1	na	0	1	20	0	SandClay	0	Scombridae	5	1	Artisanal
1643	939	Villupuram	25. Jan. 2013	Villupuram	79.88914	12.05405	10.61	0.91	Gillnet	monogill	56	4	FRP	1	na	0	1	25	10	SandClay	0	Scombridae	5	1	Motorised
1644	940	Villupuram	25. Jan. 2013	Villupuram	79.88393	12.05021	8.78	0.58	Gillnet	monogill	46	1	Kattumaram	1	na	0	1	20	0	SandClay	0	Scombridae	5	1	Artisanal
1645	941	Villupuram	25. Jan. 2013	Villupuram	79.87258	12.03196	7.13	0.33	Gillnet	monogill	46	2	Kattumaram	1	na	0	1	20	0	SandClay	0	Scombridae	5	1	Artisanal
1646	942	Villupuram	25. Jan. 2013	Villupuram	79.87212	12.03115	6.77	0.33	Gillnet	monogill	46	2	Kattumaram	1	na	0	1	20	0	SandClay	0	Scombridae	5	1	Artisanal
1647	943	Villupuram	26. Jan. 2013	Villupuram	79.92234	11.99712	20.67	6.85	Gillnet	monogill	56	4	FRP	1	na	0	1	25	10	SandClay	0	Scombridae	5	1	Motorised
1648	944	Villupuram	26. Jan. 2013	Villupuram	79.92301	11.99829	20.67	6.87	Gillnet	monogill	56	4	FRP	1	na	0	1	25	10	SandClay	0	Portunidae	9	1	Motorised
1649	945	Villupuram	26. Jan. 2013	Villupuram	79.92428	12.00179	20.48	6.84	Gillnet	monogill	56	3	FRP	1	na	0	1	25	10	SandClay	na	Portunidae	9	1	Motorised
1650	946	Villupuram	26. Jan. 2013	Villupuram	79.92457	12.00375	20.48	6.78	Gillnet	monogill	56	4	FRP	1	na	0	1	25	10	SandClay	0	Portunidae	9	1	Motorised
1651	947	Villupuram	26. Jan. 2013	Villupuram	79.92188	12.00529	19.75	6.44	Gillnet	multigill	56	3	FRP	1	na	0	1	25	10	SandClay	0	Scombridae	9	1	Motorised
1652	948	Villupuram	26. Jan. 2013	Villupuram	79.92069	12.00647	20.12	6.27	Gillnet	monogill	56	4	FRP	1	na	0	1	25	10	SandClay	0	Cynoglossidae	9	1	Motorised
1653	949	Villupuram	26. Jan. 2013	Villupuram	79.92374	12.00868	19.57	6.46	Gillnet	monogill	56	5	FRP	1	na	0	1	25	10	SandClay	0	Scombridae	9	1	Motorised
1654	950	Villupuram	26. Jan. 2013	Villupuram	79.9245	12.01	20.12	6.46	Gillnet	monogill	38	4	FRP	1	na	0	1	25	10	RockClay	0	Portunidae	9	1	Motorised
1655	951	Villupuram	26. Jan. 2013	Villupuram	79.92319	12.00671	20.48	6.51	Gillnet	monogill	38	4	FRP	1	na	0	1	25	10	RockClay	0	Cynoglossidae	10	1	Motorised
1656	952	Villupuram	26. Jan. 2013	Villupuram	79.92224	12.005	20.12	6.49	Gillnet	monogill	38	5	FRP	1	na	0	1	25	10	RockClay	0	Scombridae	9	1	Motorised
1657	953	Villupuram	26. Jan. 2013	Villupuram	79.92155	12.00338	20.67	6.5	Gillnet	monogill	38	4	FRP	1	na	0	1	25	10	RockClay	0	Scombridae	9	1	Motorised
1658	954	Villupuram	26. Jan. 2013	Villupuram	79.92083	12.00136	20.3	6.52	Gillnet	monogill	56	4	FRP	1	na	0	1	25	10	SandClay	0	Scombridae	9	1	Motorised
1659	955	Villupuram	26. Jan. 2013	Villupuram	79.91811	11.99241	20.48	6.65	Gillnet	monogill	56	2	FRP	1	na	0	1	25	10	SandClay	0	Scombridae	9	1	Motorised
1660	956	Villupuram	26. Jan. 2013	Villupuram	79.91711	11.99238	20.48	6.55	Gillnet	monogill	56	4	FRP	1	na	0	1	25	10	SandClay	0	Scombridae	9	1	Motorised
1661	957	Villupuram	26. Jan. 2013	Villupuram	79.916	11.99388	21.03	6.37	Gillnet	monogill	56	4	FRP	1	na	0	1	25	10	SandClay	0	Scombridae	9	1	Motorised
1662	958	Villupuram	26. Jan. 2013	Villupuram	79.91459	11.99432	20.67	6.21	Gillnet	monogill	56	4	FRP	1	na	0	1	25	10	SandClay	0	Scombridae	9	1	Motorised
1663	959	Villupuram	26. Jan. 2013	Villupuram	79.91188	11.99434	19.93	5.94	Gillnet	monogill	56	4	FRP	1	na	0	1	25	10	SandClay	0	Scombridae	9	1	Motorised
1664	960	Villupuram	26. Jan. 2013	Villupuram	79.91006	11.9951	19.57	5.73	Gillnet	monogill	56	4	FRP	1	na	0	1	25	10	SandClay	0	Scombridae	9	1	Motorised
1665	961	Villupuram	26. Jan. 2013	Villupuram	79.90894	11.99639	19.39	5.56	Gillnet	monogill	56	4	FRP	1	na	0	1	25	10	SandClay	0	Scombridae	9	1	Motorised
1666	962	Villupuram	26. Jan. 2013	Villupuram	79.90735	11.99758	19.39	5.34	Gillnet	monogill	56	2	FRP	1	na	0	1	25	10	SandClay	0	Scombridae	9	1	Motorised
1667	963	Villupuram	26. Jan. 2013	Villupuram	79.90462	12.00003	18.29	4.96	Gillnet	monogill	56	3	FRP	1	na	0	1	25	10	SandClay	0	Scombridae	9	1	Motorised
1668	964	Villupuram	26. Jan. 2013	Villupuram	79.90226	12.00167	17.92	4.65	Gillnet	monogill	56	4	FRP	1	na	0	1	25	10	SandClay	0	Scombridae	9	1	Motorised
1669	965	Villupuram	26. Jan. 2013	Villupuram	79.90048	12.00261	18.11	4.43	Trawl	multitrawl	20	5	Trawl	1	na	0	1	42	72	SandClay	0	Scombridae	9	1	Mechanised
1670	966	Villupuram	26. Jan. 2013	Villupuram	79.89862	12.00165	17.37	4.29	Trawl	multitrawl	20	5	Trawl	1	na	0	1	42	72	SandClay	0	Scombridae	9	1	Mechanised
1671	967	Villupuram	26. Jan. 2013	Villupuram	79.89587	12.00125	17.19	4.04	Trawl	multitrawl	20	5	Trawl	1	na	0	1	42	72	SandClay	0	Scombridae	9	1	Mechanised
1673	969	Villupuram	26. Jan. 2013	Villupuram	79.89069	12.00427	15.73	3.39	Gillnet	monogill	56	4	FRP	1	na	0	1	25	10	SandClay	0	Scombridae	9	1	Motorised
1674	970	Villupuram	26. Jan. 2013	Villupuram	79.88857	12.00556	15.73	3.12	Gillnet	monogill	56	4	FRP	1	na	0	1	25	10	SandClay	0	Scombridae	9	1	Motorised
1675	971	Villupuram	26. Jan. 2013	Villupuram	79.88697	12.00561	15	2.96	Gillnet	monogill	56	3	FRP	1	na	0	1	25	10	SandClay	0	Scombridae	9	1	Motorised
1677	973	Villupuram	26. Jan. 2013	Villupuram	79.88332	12.00906	13.53	2.44	Gillnet	monogill	46	2	Kattumaram	1	na	0	1	20	0	SandClay	0	Scombridae	9	1	Artisanal
1678	974	Villupuram	26. Jan. 2013	Villupuram	79.88164	12.00913	12.8	2.27	Gillnet	monogill	56	3	FRP	1	na	0	1	25	10	SandClay	0	Carangidae	2	1	Motorised
1680	976	Villupuram	26. Jan. 2013	Villupuram	79.87856	12.01025	11.89	1.91	Gillnet	monogill	46	2	Kattumaram	1	na	0	1	20	0	SandClay	0	Carangidae	2	1	Artisanal
1681	977	Villupuram	26. Jan. 2013	Villupuram	79.87733	12.00998	11.89	1.8	Gillnet	monogill	46	2	Kattumaram	1	na	0	1	20	0	SandClay	0	Scombridae	2	1	Artisanal
1682	978	Villupuram	26. Jan. 2013	Villupuram	79.87603	12.01013	11.16	1.66	Gillnet	monogill	46	1	Kattumaram	1	na	0	1	20	0	SandClay	0	Scombridae	2	1	Artisanal
1684	980	Villupuram	26. Jan. 2013	Villupuram	79.87449	12.00999	11.16	1.52	Gillnet	monogill	56	4	FRP	1	na	0	1	25	10	SandClay	0	Scombridae	2	1	Motorised
1685	979	Villupuram	26. Jan. 2013	Villupuram	79.87535	12.0102	11.34	1.59	Gillnet	monogill	46	1	Kattumaram	1	na	0	1	20	0	SandClay	0	Scombridae	2	1	Artisanal
1686	982	Villupuram	26. Jan. 2013	Villupuram	79.87245	12.00876	10.61	1.37	Gillnet	monogill	46	1	Kattumaram	1	na	0	1	20	0	SandClay	0	Portunidae	5	1	Artisanal
1687	983	Villupuram	26. Jan. 2013	Villupuram	79.86887	12.00944	10.06	0.98	Gillnet	monogill	56	3	FRP	1	na	0	1	25	10	SandClay	0	Soleidae	5	1	Motorised
1688	984	Villupuram	26. Jan. 2013	Villupuram	79.86619	12.00926	9.14	0.73	Gillnet	monogill	46	2	Kattumaram	1	na	0	1	20	0	SandClay	0	Soleidae	5	1	Artisanal
1689	985	Pondicherry	28. Jan. 2013	Pondicherry	79.84113	11.95142	5.12	0.18	Gillnet	monogill	28	1	Kattumaram	1	na	0	1	20	0	SandClay	0	Soleidae	5	1	Artisanal
1690	986	Pondicherry	28. Jan. 2013	Pondicherry	79.84125	11.95021	4.75	0.23	Gillnet	monogill	28	1	Kattumaram	1	na	0	1	20	0	SandClay	0	Soleidae	5	1	Artisanal
1691	987	Pondicherry	28. Jan. 2013	Pondicherry	79.84198	11.94877	6.77	0.35	Gillnet	monogill	28	2	Kattumaram	1	na	0	1	20	0	SandClay	0	Soleidae	5	1	Artisanal
1692	988	Pondicherry	28. Jan. 2013	Pondicherry	79.84215	11.9467	7.32	0.42	Gillnet	monogill	28	2	Kattumaram	1	na	0	1	20	0	SandClay	0	Soleidae	5	1	Artisanal
1693	989	Pondicherry	28. Jan. 2013	Pondicherry	79.8423	11.94409	7.68	0.48	Gillnet	monogill	28	2	Kattumaram	1	na	0	1	20	0	SandClay	0	Soleidae	5	1	Artisanal
1694	990	Pondicherry	28. Jan. 2013	Pondicherry	79.84275	11.94327	7.68	0.55	Gillnet	monogill	30	1	Kattumaram	1	na	0	1	20	0	SandClay	0	Soleidae	5	1	Artisanal
1695	991	Pondicherry	28. Jan. 2013	Pondicherry	79.84355	11.94131	8.6	0.65	Gillnet	monogill	30	1	Kattumaram	1	na	0	1	20	0	SandClay	0	Soleidae	5	1	Artisanal
1696	992	Pondicherry	28. Jan. 2013	Pondicherry	79.84355	11.94031	8.96	0.65	Gillnet	monogill	18	4	FRP	1	na	0	1	25	10	SandClay	0	Soleidae	5	1	Motorised
1697	993	Pondicherry	28. Jan. 2013	Pondicherry	79.84341	11.93924	8.96	0.64	Gillnet	monogill	30	2	Kattumaram	1	na	0	1	20	0	SandClay	0	Soleidae	5	1	Artisanal
1698	994	Pondicherry	28. Jan. 2013	Pondicherry	79.84328	11.93797	8.78	0.65	Gillnet	monogill	30	2	Kattumaram	1	na	0	1	20	0	SandClay	0	Soleidae	5	1	Artisanal
1699	995	Pondicherry	28. Jan. 2013	Pondicherry	79.84386	11.9357	9.51	0.77	Gillnet	monogill	30	2	Kattumaram	1	na	0	1	20	0	SandClay	0	Soleidae	5	1	Artisanal
1700	996	Pondicherry	28. Jan. 2013	Pondicherry	79.84409	11.93532	9.69	0.81	Gillnet	monogill	30	2	Kattumaram	1	na	0	1	20	0	SandClay	0	Portunidae	5	1	Artisanal
1701	997	Pondicherry	28. Jan. 2013	Pondicherry	79.84422	11.93464	10.24	0.83	Gillnet	monogill	30	4	FRP	1	na	0	1	25	10	SandClay	0	Portunidae	5	1	Motorised
1702	998	Pondicherry	28. Jan. 2013	Pondicherry	79.84401	11.93331	9.88	0.83	Gillnet	monogill	30	2	Kattumaram	1	na	0	1	20	0	SandClay	0	Portunidae	5	1	Artisanal
1703	999	Pondicherry	28. Jan. 2013	Pondicherry	79.84332	11.92989	9.69	0.81	Gillnet	monogill	30	1	FRP	1	na	0	1	25	10	SandClay	0	Cynoglossidae	5	1	Motorised
1704	1000	Pondicherry	28. Jan. 2013	Pondicherry	79.84264	11.92477	8.41	0.87	Gillnet	multigill	44	2	Kattumaram	1	na	0	1	20	0	SandClay	0	Portunidae	5	1	Artisanal
1705	1001	Pondicherry	28. Jan. 2013	Pondicherry	79.84241	11.92348	8.96	0.87	Gillnet	multigill	44	1	Kattumaram	1	na	0	1	20	0	SandClay	0	Portunidae	5	1	Artisanal
1706	1002	Pondicherry	28. Jan. 2013	Pondicherry	79.84171	11.91968	9.14	0.9	Gillnet	monogill	18	4	FRP	1	na	0	1	25	10	SandClay	0	Portunidae	5	1	Motorised
1707	1003	Pondicherry	28. Jan. 2013	Pondicherry	79.84055	11.91059	9.14	1.06	Gillnet	monogill	18	3	FRP	1	na	0	1	25	10	SandClay	0	Portunidae	5	1	Motorised
1708	1004	Pondicherry	28. Jan. 2013	Pondicherry	79.84026	11.91381	9.33	0.97	Gillnet	monogill	18	4	FRP	1	na	0	1	25	10	SandClay	0	Portunidae	5	1	Motorised
1709	1005	Pondicherry	28. Jan. 2013	Pondicherry	79.84085	11.91007	10.24	1.06	Gillnet	monogill	40	3	FRP	1	na	0	1	25	10	SandClay	0	Portunidae	5	1	Motorised
1710	1006	Pondicherry	28. Jan. 2013	Pondicherry	79.84324	11.90471	12.07	1.18	Gillnet	monogill	30	2	Kattumaram	1	na	0	1	20	0	SandClay	0	Portunidae	5	1	Artisanal
1711	1007	Pondicherry	28. Jan. 2013	Pondicherry	79.84454	11.90172	12.25	1.37	Gillnet	monogill	30	2	Kattumaram	1	na	0	1	20	0	SandClay	0	Portunidae	5	1	Artisanal
1712	1008	Pondicherry	28. Jan. 2013	Pondicherry	79.84467	11.90083	13.17	1.42	Gillnet	monogill	18	4	FRP	1	na	0	1	25	10	SandClay	0	Portunidae	5	1	Motorised
1713	1009	Pondicherry	28. Jan. 2013	Pondicherry	79.84454	11.90034	13.35	1.42	Gillnet	monogill	18	4	FRP	1	na	0	1	25	10	SandClay	0	Portunidae	5	1	Motorised
1714	1010	Pondicherry	28. Jan. 2013	Pondicherry	79.84388	11.89957	13.17	1.39	Gillnet	monogill	18	5	FRP	1	na	0	1	25	10	SandClay	0	Portunidae	5	1	Motorised
1715	1011	Pondicherry	28. Jan. 2013	Pondicherry	79.84349	11.89917	12.8	1.37	Gillnet	monogill	30	2	Kattumaram	1	na	0	1	20	0	SandClay	0	Portunidae	5	1	Artisanal
1716	1012	Pondicherry	28. Jan. 2013	Pondicherry	79.84329	11.8986	12.62	1.39	Gillnet	monogill	30	2	Kattumaram	1	na	0	1	20	0	SandClay	0	Portunidae	5	1	Artisanal
1717	1013	Pondicherry	28. Jan. 2013	Pondicherry	79.84429	11.89589	13.9	1.65	Gillnet	monogill	30	1	Kattumaram	1	na	0	1	20	0	SandClay	0	Portunidae	5	1	Artisanal
1718	1014	Pondicherry	28. Jan. 2013	Pondicherry	79.84452	11.89536	14.45	1.7	Gillnet	monogill	30	2	Kattumaram	1	na	0	1	20	0	SandClay	0	Portunidae	5	1	Artisanal
1719	1015	Pondicherry	28. Jan. 2013	Pondicherry	79.84597	11.89058	14.81	2	Gillnet	monogill	30	2	Kattumaram	1	na	0	1	20	0	SandClay	0	Portunidae	5	1	Artisanal
1720	1016	Pondicherry	28. Jan. 2013	Pondicherry	79.8467	11.88864	15.36	2.13	Gillnet	monogill	30	2	Kattumaram	1	na	0	1	20	0	SandClay	0	Portunidae	5	1	Artisanal
1721	1017	Pondicherry	28. Jan. 2013	Pondicherry	79.84515	11.88327	15.18	2.11	Gillnet	monogill	56	5	FRP	1	na	0	1	25	10	SandClay	0	Portunidae	5	1	Motorised
1722	1018	Pondicherry	28. Jan. 2013	Pondicherry	79.84559	11.88162	15.36	2.2	Gillnet	monogill	30	2	Kattumaram	1	na	0	1	20	0	SandClay	0	Portunidae	5	1	Artisanal
1723	1019	Pondicherry	28. Jan. 2013	Pondicherry	79.84621	11.88016	15.73	2.3	Gillnet	monogill	18	4	FRP	1	na	0	1	25	10	SandClay	0	Portunidae	5	1	Motorised
1724	1020	Pondicherry	28. Jan. 2013	Pondicherry	79.84643	11.87915	16.28	2.35	Gillnet	monogill	18	4	FRP	1	na	0	1	25	10	SandClay	0	Portunidae	5	1	Motorised
1726	1022	Pondicherry	28. Jan. 2013	Pondicherry	79.8469	11.87485	16.64	2.51	Gillnet	monogill	56	3	FRP	1	na	0	1	25	10	SandClay	0	Portunidae	5	1	Motorised
1727	1023	Pondicherry	28. Jan. 2013	Pondicherry	79.84729	11.87211	16.82	2.64	Gillnet	monogill	18	5	FRP	1	na	0	1	25	10	SandClay	0	Portunidae	5	1	Motorised
1728	1024	Pondicherry	28. Jan. 2013	Pondicherry	79.84698	11.87142	16.82	2.63	Gillnet	monogill	18	4	FRP	1	na	0	1	25	10	SandClay	0	Portunidae	5	1	Motorised
1729	1025	Pondicherry	28. Jan. 2013	Pondicherry	79.84597	11.87062	16.82	2.56	Gillnet	monogill	56	5	FRP	1	na	0	1	25	10	SandClay	0	Portunidae	5	1	Motorised
1730	1026	Pondicherry	28. Jan. 2013	Pondicherry	79.8439	11.86947	16.28	2.41	Gillnet	monogill	18	3	FRP	1	na	0	1	25	10	SandClay	0	Portunidae	5	1	Motorised
1731	1027	Pondicherry	28. Jan. 2013	Pondicherry	79.84063	11.86932	15	2.11	Gillnet	monogill	56	4	Kattumaram	1	na	0	1	20	0	SandClay	0	Portunidae	5	1	Artisanal
1732	1028	Pondicherry	28. Jan. 2013	Pondicherry	79.8401	11.869	15	2.08	Gillnet	monogill	46	2	Kattumaram	1	na	0	1	20	0	SandClay	0	Soleidae	5	1	Artisanal
1733	1029	Pondicherry	28. Jan. 2013	Pondicherry	79.83857	11.86754	14.45	1.97	Gillnet	monogill	46	2	Kattumaram	1	na	0	1	20	0	SandClay	0	Portunidae	5	1	Artisanal
1734	1030	Pondicherry	28. Jan. 2013	Pondicherry	79.83521	11.86516	13.9	1.72	Gillnet	monogill	46	2	Kattumaram	1	na	0	1	20	0	SandClay	0	Cynoglossidae	5	1	Artisanal
1735	1031	Pondicherry	28. Jan. 2013	Pondicherry	79.83379	11.8639	13.17	1.63	Gillnet	monogill	46	2	Kattumaram	1	na	0	1	20	0	SandClay	0	Portunidae	5	1	Artisanal
1736	1032	Pondicherry	28. Jan. 2013	Pondicherry	79.83254	11.86338	12.62	1.52	Gillnet	monogill	46	2	Kattumaram	1	na	0	1	20	0	SandClay	0	Portunidae	5	1	Artisanal
1737	1033	Pondicherry	28. Jan. 2013	Pondicherry	79.83155	11.86262	12.44	1.45	Gillnet	monogill	46	2	Kattumaram	1	na	0	1	20	0	SandClay	0	Portunidae	5	1	Artisanal
1738	1034	Pondicherry	28. Jan. 2013	Pondicherry	79.8307	11.8618	12.25	1.4	Gillnet	monogill	46	2	FRP	1	na	0	1	25	10	SandClay	0	Cynoglossidae	5	1	Motorised
1739	1035	Pondicherry	28. Jan. 2013	Pondicherry	79.82938	11.86105	11.7	1.3	Gillnet	monogill	18	4	FRP	1	na	0	1	25	10	SandClay	0	Cynoglossidae	5	1	Motorised
1740	1036	Pondicherry	28. Jan. 2013	Pondicherry	79.82671	11.86106	10.79	1.03	Gillnet	monogill	18	3	Kattumaram	1	na	0	1	20	0	SandClay	0	Portunidae	5	1	Artisanal
1741	1037	Pondicherry	28. Jan. 2013	Pondicherry	79.82461	11.86129	9.69	0.81	Ringseine	ring	18	30	Vallam	1	frp	6	7	42	472	SandClay	0	Portunidae	5	1	Mechanised
1742	1038	Pondicherry	28. Jan. 2013	Pondicherry	79.82385	11.86097	9.69	0.74	Ringseine	ring	18	25	Vallam	1	frp	5	6	42	472	SandClay	0	Portunidae	5	1	Mechanised
1743	1039	Pondicherry	28. Jan. 2013	Pondicherry	79.82314	11.86216	8.96	0.62	Ringseine	ring	18	45	Vallam	1	frp	10	11	42	472	SandClay	0	Portunidae	5	1	Mechanised
1744	1040	Pondicherry	28. Jan. 2013	Pondicherry	79.8248	11.86607	8.23	0.63	Gillnet	monogill	18	3	FRP	1	na	0	1	25	10	SandClay	0	Portunidae	5	1	Motorised
1745	1041	Pondicherry	28. Jan. 2013	Pondicherry	79.82455	11.86682	8.05	0.57	Gillnet	monogill	30	2	Kattumaram	1	na	0	1	20	0	SandClay	0	Portunidae	5	1	Artisanal
1746	1042	Pondicherry	28. Jan. 2013	Pondicherry	79.82464	11.86714	7.5	0.57	Gillnet	monogill	36	2	Kattumaram	1	na	0	1	20	0	SandClay	0	Portunidae	5	1	Artisanal
1747	1043	Pondicherry	28. Jan. 2013	Pondicherry	79.82675	11.87336	6.58	0.55	Gillnet	monogill	18	3	FRP	1	na	0	1	25	10	SandClay	0	Portunidae	5	1	Motorised
1748	1044	Pondicherry	28. Jan. 2013	Pondicherry	79.82883	11.87968	6.4	0.47	Gillnet	monogill	36	2	Kattumaram	1	na	0	1	20	0	SandClay	0	Portunidae	5	1	Artisanal
1749	1045	Pondicherry	28. Jan. 2013	Pondicherry	79.82929	11.88137	6.22	0.47	Gillnet	monogill	36	2	Kattumaram	1	na	0	1	20	0	SandClay	0	Portunidae	5	1	Artisanal
1750	1046	Pondicherry	28. Jan. 2013	Pondicherry	79.82976	11.88264	6.04	0.49	Gillnet	monogill	36	1	Kattumaram	1	na	0	1	20	0	SandClay	0	Portunidae	5	1	Artisanal
1751	1047	Pondicherry	28. Jan. 2013	Pondicherry	79.8299	11.88312	6.04	0.49	Gillnet	monogill	18	4	FRP	1	na	0	1	25	10	SandClay	0	Portunidae	5	1	Motorised
1752	1048	Pondicherry	28. Jan. 2013	Pondicherry	79.8312	11.88796	7.32	0.51	Gillnet	monogill	36	3	FRP	1	na	0	1	25	10	SandClay	0	Portunidae	5	1	Motorised
1753	1049	Pondicherry	28. Jan. 2013	Pondicherry	79.83243	11.89323	7.5	0.5	Gillnet	monogill	36	2	Kattumaram	1	na	0	1	20	0	SandClay	0	Portunidae	5	1	Artisanal
1754	1050	Pondicherry	28. Jan. 2013	Pondicherry	79.83349	11.89745	8.23	0.49	Gillnet	monogill	22	2	Kattumaram	1	na	0	1	20	0	SandClay	0	Portunidae	5	1	Artisanal
1755	1051	Pondicherry	28. Jan. 2013	Pondicherry	79.83483	11.9031	8.23	0.35	Gillnet	monogill	18	4	FRP	1	na	0	1	25	10	SandClay	0	Portunidae	5	1	Motorised
1756	1052	Pondicherry	28. Jan. 2013	Pondicherry	79.83509	11.90434	7.68	0.3	Gillnet	monogill	18	3	FRP	1	na	0	1	25	10	SandClay	0	Portunidae	5	1	Motorised
1757	1053	Pondicherry	28. Jan. 2013	Pondicherry	79.83542	11.90599	7.68	0.33	Gillnet	monogill	22	1	Kattumaram	1	na	0	1	20	0	SandClay	0	Portunidae	5	1	Artisanal
1758	1054	Pondicherry	28. Jan. 2013	Pondicherry	79.83638	11.91165	7.68	0.68	Gillnet	monogill	18	4	FRP	1	na	0	1	25	10	SandClay	0	Portunidae	5	1	Motorised
1759	1055	Pondicherry	28. Jan. 2013	Pondicherry	79.83683	11.91452	7.68	0.6	Gillnet	monogill	36	4	FRP	1	na	0	1	25	10	SandClay	0	Portunidae	5	1	Motorised
1760	1056	Pondicherry	28. Jan. 2013	Pondicherry	79.83709	11.93084	8.23	0.13	Gillnet	monogill	22	1	Kattumaram	1	na	0	1	20	0	SandClay	0	Portunidae	5	1	Artisanal
1762	1058	Pondicherry	28. Jan. 2013	Pondicherry	79.83734	11.93235	5.12	0.11	Line	line	12	1	Kattumaram	1	na	0	1	20	0	RockClay	0	Portunidae	5	1	Artisanal
1763	1059	Pondicherry	28. Jan. 2013	Pondicherry	79.83735	11.93247	4.39	0.11	Line	line	12	1	Kattumaram	1	na	0	1	20	0	RockClay	0	Portunidae	5	1	Artisanal
1764	1060	Pondicherry	28. Jan. 2013	Pondicherry	79.8381	11.9373	4.39	0.13	Gillnet	monogill	18	1	Kattumaram	1	na	0	1	20	0	SandClay	0	Portunidae	5	1	Artisanal
1765	1061	Pondicherry	29. Jan. 2013	Pondicherry	79.84148	11.95107	5.67	0.24	Gillnet	monogill	46	1	Kattumaram	1	na	0	1	20	0	SandClay	0	Portunidae	5	1	Artisanal
1766	1062	Pondicherry	29. Jan. 2013	Pondicherry	79.84152	11.94982	6.22	0.27	Gillnet	monogill	46	2	Kattumaram	1	na	0	1	20	0	SandClay	0	Portunidae	5	1	Artisanal
1767	1057	Pondicherry	28. Jan. 2013	Pondicherry	79.83735	11.93223	4.57	0.12	Line	line	12	1	Kattumaram	1	na	0	1	20	0	RockClay	0	Portunidae	5	1	Artisanal
1768	1064	Pondicherry	29. Jan. 2013	Pondicherry	79.84104	11.9312	8.41	0.53	Line	line	12	1	Kattumaram	1	na	0	1	20	0	RockClay	0	Portunidae	5	1	Artisanal
1769	1065	Pondicherry	29. Jan. 2013	Pondicherry	79.89109	11.92801	8.96	5.97	Gillnet	monogill	18	4	FRP	1	na	0	1	25	10	SandClay	0	Portunidae	5	1	Motorised
1770	1066	Pondicherry	29. Jan. 2013	Pondicherry	79.84016	11.91579	9.33	0.89	Gillnet	monogill	18	4	FRP	1	na	0	1	25	10	SandClay	0	Portunidae	5	1	Motorised
1771	1067	Pondicherry	29. Jan. 2013	Pondicherry	79.84826	11.90649	9.33	1.73	Trawl	multitrawl	20	3	FRP	1	na	0	1	25	10	SandClay	0	Portunidae	5	1	Motorised
1772	1068	Pondicherry	29. Jan. 2013	Pondicherry	79.83612	11.89736	9.51	0.76	Gillnet	monogill	18	4	FRP	1	na	0	1	25	10	SandClay	0	Portunidae	5	1	Motorised
1773	1069	Pondicherry	29. Jan. 2013	Pondicherry	79.83997	11.88774	9.14	1.44	Scoopnet	scoopnet	12	4	FRP	1	na	0	1	25	10	SandClay	0	Portunidae	5	1	Motorised
1774	1070	Pondicherry	29. Jan. 2013	Pondicherry	79.83318	11.8838	9.14	0.83	Scoopnet	scoopnet	12	4	FRP	1	na	0	1	25	10	SandClay	0	Portunidae	5	1	Motorised
1775	1071	Pondicherry	29. Jan. 2013	Pondicherry	79.83269	11.88047	9.14	0.86	Scoopnet	scoopnet	12	4	FRP	1	na	0	1	25	10	SandClay	0	Portunidae	5	1	Motorised
1776	1072	Pondicherry	29. Jan. 2013	Pondicherry	79.83492	11.87613	11.34	1.22	Gillnet	monogill	18	4	FRP	1	na	0	1	25	10	SandClay	0	Portunidae	5	1	Motorised
1777	1073	Pondicherry	29. Jan. 2013	Pondicherry	79.8354	11.8741	11.89	1.36	Gillnet	monogill	56	4	FRP	1	na	0	1	25	10	SandClay	0	Portunidae	5	1	Motorised
1778	1074	Pondicherry	29. Jan. 2013	Pondicherry	79.8357	11.87118	12.25	1.54	Gillnet	monogill	18	4	FRP	1	na	0	1	25	10	SandClay	0	Scombridae	5	1	Motorised
1779	1075	Pondicherry	29. Jan. 2013	Pondicherry	79.83534	11.86888	12.98	1.59	Gillnet	monogill	56	4	FRP	1	na	0	1	25	10	SandClay	0	Scombridae	5	1	Motorised
1780	1076	Pondicherry	29. Jan. 2013	Pondicherry	79.83456	11.86587	14.08	1.63	Gillnet	monogill	46	2	Kattumaram	1	na	0	1	20	0	SandClay	0	Scombridae	5	1	Artisanal
1781	1077	Pondicherry	29. Jan. 2013	Pondicherry	79.83566	11.85952	15	2	Gillnet	monogill	56	4	FRP	1	na	0	1	25	10	SandClay	0	Scombridae	5	1	Motorised
1782	1078	Pondicherry	29. Jan. 2013	Pondicherry	79.83617	11.85786	15.36	2.12	Gillnet	monogill	18	4	FRP	1	na	0	1	25	10	SandClay	0	Scombridae	5	1	Motorised
1783	1079	Pondicherry	29. Jan. 2013	Pondicherry	79.83724	11.85334	15.73	2.41	Gillnet	monogill	18	4	FRP	1	na	0	1	25	10	SandClay	0	Scombridae	5	1	Motorised
1784	1080	Pondicherry	29. Jan. 2013	Pondicherry	79.83773	11.84862	16.09	2.65	Gillnet	monogill	56	4	FRP	1	na	0	1	25	10	SandClay	0	Scombridae	5	1	Motorised
1785	1081	Pondicherry	29. Jan. 2013	Pondicherry	79.83792	11.84742	16.28	2.71	Gillnet	monogill	56	4	FRP	1	na	0	1	25	10	SandClay	0	Scombridae	5	1	Motorised
1787	1083	Pondicherry	29. Jan. 2013	Pondicherry	79.84222	11.84468	17.56	3.26	Gillnet	monogill	56	4	FRP	1	na	0	1	25	10	SandClay	0	Scombridae	5	1	Motorised
1788	1084	Pondicherry	29. Jan. 2013	Pondicherry	79.84435	11.84511	18.29	3.46	Gillnet	monogill	18	4	FRP	1	na	0	1	25	10	SandClay	0	Scombridae	5	1	Motorised
1789	1085	Pondicherry	29. Jan. 2013	Pondicherry	79.84614	11.8456	17.74	3.62	Gillnet	monogill	56	4	FRP	1	na	0	1	25	10	SandClay	0	Carangidae	9	1	Motorised
1790	1086	Pondicherry	29. Jan. 2013	Pondicherry	79.85042	11.8462	19.2	4.04	Gillnet	monogill	18	4	FRP	1	na	0	1	25	10	SandClay	0	Carangidae	9	1	Motorised
1791	1087	Pondicherry	29. Jan. 2013	Pondicherry	79.85149	11.84628	19.2	4.14	Gillnet	monogill	56	5	FRP	1	na	0	1	25	10	SandClay	0	Carangidae	9	1	Motorised
1792	1088	Pondicherry	29. Jan. 2013	Pondicherry	79.85301	11.84243	19.57	4.44	Gillnet	monogill	56	4	FRP	1	na	0	1	25	10	SandClay	0	Carangidae	9	1	Motorised
1793	1089	Pondicherry	29. Jan. 2013	Pondicherry	79.85207	11.83968	19.75	4.46	Gillnet	monogill	56	5	FRP	1	na	0	1	25	10	SandClay	0	Carangidae	9	1	Motorised
1794	1090	Pondicherry	29. Jan. 2013	Pondicherry	79.85045	11.84885	19.75	3.93	Gillnet	monogill	18	3	FRP	1	na	0	1	25	10	SandClay	0	Carangidae	9	1	Motorised
1795	1091	Pondicherry	29. Jan. 2013	Pondicherry	79.84778	11.86497	17.19	3.01	Gillnet	monogill	18	4	FRP	1	na	0	1	25	10	SandClay	0	Carangidae	9	1	Motorised
1796	1092	Pondicherry	29. Jan. 2013	Pondicherry	79.84663	11.87276	16.82	2.55	Gillnet	monogill	18	4	FRP	1	na	0	1	25	10	SandClay	0	Carangidae	9	1	Motorised
1797	1093	Pondicherry	29. Jan. 2013	Pondicherry	79.84531	11.87941	15.91	2.22	Trawl	multitrawl	20	5	Trawl	1	na	0	1	42	72	SandClay	0	Carangidae	9	1	Mechanised
1798	1094	Pondicherry	29. Jan. 2013	Pondicherry	79.84256	11.89415	12.62	1.54	Scoopnet	scoopnet	12	4	FRP	1	na	0	1	25	10	SandClay	0	Clupeidae	5	1	Motorised
1799	1095	Pondicherry	29. Jan. 2013	Pondicherry	79.83873	11.90274	9.88	0.74	Scoopnet	scoopnet	12	4	FRP	1	na	0	1	25	10	SandClay	0	Clupeidae	5	1	Motorised
1800	1096	Pondicherry	29. Jan. 2013	Pondicherry	79.83688	11.90612	8.41	0.49	Scoopnet	scoopnet	12	5	FRP	1	na	0	1	25	10	SandClay	0	Clupeidae	5	1	Motorised
1801	1097	Pondicherry	29. Jan. 2013	Pondicherry	79.8366	11.9086	8.23	0.59	Scoopnet	scoopnet	12	4	FRP	1	na	0	1	25	10	SandClay	0	Clupeidae	5	1	Motorised
1802	1098	Pondicherry	30. Jan. 2013	Pondicherry	79.84046	11.94871	4.94	0.2	Gillnet	monogill	46	2	Kattumaram	1	na	0	1	20	0	SandClay	0	Carangidae	2	3	Artisanal
1803	1099	Pondicherry	29. Jan. 2013	Pondicherry	79.83944	11.94179	5.67	0.2	Gillnet	monogill	46	2	Kattumaram	1	na	0	1	20	0	SandClay	0	Carangidae	2	3	Artisanal
1804	1100	Pondicherry	30. Jan. 2013	Pondicherry	79.83763	11.93228	4.75	0.15	Line	line	12	2	Kattumaram	1	na	0	1	20	0	RockClay	0	Carangidae	2	3	Artisanal
1806	1102	Pondicherry	30. Jan. 2013	Pondicherry	79.83669	11.92363	7.13	0.25	Line	line	12	2	Kattumaram	1	na	0	1	20	0	RockClay	0	Carangidae	2	3	Artisanal
1807	1103	Pondicherry	30. Jan. 2013	Pondicherry	79.83663	11.93334	5.49	0.03	Gillnet	monogill	30	1	Kattumaram	1	na	0	1	20	0	SandClay	0	Carangidae	2	3	Artisanal
1808	1104	Pondicherry	30. Jan. 2013	Pondicherry	79.83538	11.91569	6.58	0.4	Gillnet	monogill	18	3	FRP	1	na	0	1	25	10	SandClay	0	Carangidae	2	3	Motorised
1809	1105	Pondicherry	30. Jan. 2013	Pondicherry	79.83344	11.90502	5.67	0.11	Gillnet	monogill	30	1	Kattumaram	1	na	0	1	20	0	SandClay	0	Carangidae	2	3	Artisanal
1810	1106	Pondicherry	30. Jan. 2013	Pondicherry	79.83266	11.90269	5.49	0.18	Scoopnet	scoopnet	12	5	FRP	1	na	0	1	25	10	SandClay	0	Serranidae	12	5	Motorised
1811	1107	Pondicherry	30. Jan. 2013	Pondicherry	79.83213	11.9073	5.85	0.12	Scoopnet	scoopnet	12	4	FRP	1	na	0	1	25	10	SandClay	0	Serranidae	12	5	Motorised
1812	1108	Pondicherry	30. Jan. 2013	Pondicherry	79.83202	11.90035	6.04	0.23	Scoopnet	scoopnet	12	4	FRP	1	na	0	1	25	10	SandClay	0	Serranidae	12	5	Motorised
1813	1109	Pondicherry	30. Jan. 2013	Pondicherry	79.83192	11.88999	6.22	0.53	Scoopnet	scoopnet	12	5	FRP	1	na	0	1	25	10	SandClay	0	Serranidae	12	5	Motorised
1814	1110	Pondicherry	30. Jan. 2013	Pondicherry	79.83088	11.8954	6.58	0.27	Gillnet	monogill	18	4	FRP	1	na	0	1	25	10	SandClay	0	Serranidae	12	5	Motorised
1815	1111	Pondicherry	30. Jan. 2013	Pondicherry	79.83026	11.89308	6.95	0.27	Gillnet	monogill	18	5	FRP	1	na	0	1	25	10	SandClay	0	Serranidae	12	5	Motorised
1816	1112	Pondicherry	30. Jan. 2013	Pondicherry	79.83004	11.89249	6.22	0.27	Gillnet	monogill	56	4	FRP	1	na	0	1	25	10	SandClay	0	Serranidae	12	5	Motorised
1817	1113	Pondicherry	30. Jan. 2013	Pondicherry	79.82986	11.89168	6.22	0.27	Gillnet	monogill	56	4	FRP	1	na	0	1	25	10	SandClay	0	Serranidae	12	5	Motorised
1818	1114	Pondicherry	30. Jan. 2013	Pondicherry	79.82925	11.88915	6.04	0.27	Gillnet	monogill	18	5	FRP	1	na	0	1	25	10	SandClay	0	Serranidae	12	5	Motorised
1819	1115	Pondicherry	30. Jan. 2013	Pondicherry	79.8286	11.88562	5.12	0.3	Gillnet	monogill	18	4	FRP	1	na	0	1	25	10	SandClay	0	Serranidae	12	5	Motorised
1820	1116	Pondicherry	30. Jan. 2013	Pondicherry	79.82725	11.87876	4.75	0.33	Scoopnet	scoopnet	12	6	FRP	1	na	0	1	25	10	SandClay	0	Serranidae	12	5	Motorised
1821	1117	Pondicherry	30. Jan. 2013	Pondicherry	79.82442	11.86849	8.05	0.49	Scoopnet	scoopnet	12	4	FRP	1	na	0	1	25	10	SandClay	0	Serranidae	12	5	Motorised
1822	1118	Pondicherry	30. Jan. 2013	Pondicherry	79.82349	11.86298	8.6	0.63	Scoopnet	scoopnet	12	4	FRP	1	na	0	1	25	10	SandClay	0	Serranidae	12	5	Motorised
1823	1119	Pondicherry	30. Jan. 2013	Pondicherry	79.82014	11.85828	8.05	0.48	Scoopnet	scoopnet	12	5	FRP	1	na	0	1	25	10	SandClay	0	Serranidae	12	5	Motorised
1824	1120	Pondicherry	30. Jan. 2013	Pondicherry	79.8202	11.85843	8.23	0.48	Scoopnet	scoopnet	12	6	FRP	1	na	0	1	25	10	SandClay	0	Serranidae	12	5	Motorised
1825	1121	Pondicherry	30. Jan. 2013	Pondicherry	79.82317	11.87072	4.94	0.28	Scoopnet	scoopnet	12	5	FRP	1	na	0	1	25	10	SandClay	0	Serranidae	12	5	Motorised
1826	1122	Pondicherry	30. Jan. 2013	Pondicherry	79.82627	11.88058	2.74	0.17	Scoopnet	scoopnet	12	5	FRP	1	na	0	1	25	10	SandClay	0	Carangidae	12	5	Motorised
1827	1123	Pondicherry	30. Jan. 2013	Pondicherry	79.8271	11.88346	3.47	0.19	Scoopnet	scoopnet	12	4	FRP	1	na	0	1	25	10	SandClay	0	Carangidae	12	5	Motorised
1828	1124	Pondicherry	30. Jan. 2013	Pondicherry	79.82869	11.889	4.57	0.22	Scoopnet	scoopnet	12	5	FRP	1	na	0	1	25	10	SandClay	0	Carangidae	12	5	Motorised
1829	1125	Pondicherry	30. Jan. 2013	Pondicherry	79.83209	11.90192	4.94	0.16	Scoopnet	scoopnet	12	4	FRP	1	na	0	1	25	10	SandClay	0	Carangidae	12	5	Motorised
1830	1126	Pondicherry	30. Jan. 2013	Pondicherry	79.83305	11.90454	5.12	0.1	Scoopnet	scoopnet	12	5	FRP	1	na	0	1	25	10	SandClay	0	Carangidae	12	5	Motorised
1831	1127	Pondicherry	30. Jan. 2013	Pondicherry	79.83439	11.91161	6.04	0.47	Scoopnet	scoopnet	12	5	FRP	1	na	0	1	25	10	SandClay	0	Carangidae	12	5	Motorised
1832	1128	Pondicherry	30. Jan. 2013	Pondicherry	79.83598	11.92812	5.67	0.07	Gillnet	monogill	22	1	Kattumaram	1	na	0	1	20	0	SandClay	0	Carangidae	12	5	Artisanal
1833	1129	Pondicherry	31. Jan. 2013	Pondicherry	79.84499	11.94664	8.96	0.73	Gillnet	monogill	46	2	Kattumaram	1	na	0	1	20	0	SandClay	0	Carangidae	12	5	Artisanal
1834	1130	Pondicherry	31. Jan. 2013	Pondicherry	79.84695	11.94334	10.06	0.99	Gillnet	monogill	46	2	Kattumaram	1	na	0	1	20	0	SandClay	0	Carangidae	12	5	Artisanal
1835	1131	Pondicherry	31. Jan. 2013	Pondicherry	79.84885	11.94045	10.24	1.23	Gillnet	monogill	46	2	Kattumaram	1	na	0	1	20	0	SandClay	0	Carangidae	12	5	Artisanal
1836	1132	Pondicherry	31. Jan. 2013	Pondicherry	79.84943	11.93792	11.52	1.3	Gillnet	monogill	18	4	FRP	1	na	0	1	25	10	SandClay	0	Carangidae	12	5	Motorised
1837	1133	Pondicherry	31. Jan. 2013	Pondicherry	79.84991	11.93589	11.34	1.4	Gillnet	monogill	46	2	Kattumaram	1	na	0	1	20	0	SandClay	0	Carangidae	12	5	Artisanal
1838	1134	Pondicherry	31. Jan. 2013	Pondicherry	79.855	11.93456	11.89	1.98	Gillnet	monogill	46	2	Kattumaram	1	na	0	1	20	0	SandClay	0	Carangidae	12	5	Artisanal
1839	1135	Pondicherry	31. Jan. 2013	Pondicherry	79.85278	11.92854	13.17	1.85	Gillnet	monogill	46	2	Kattumaram	1	na	0	1	20	0	SandClay	0	Carangidae	12	5	Artisanal
1840	1136	Pondicherry	31. Jan. 2013	Pondicherry	79.85463	11.92403	13.53	2.15	Gillnet	monogill	56	4	FRP	1	na	0	1	25	10	SandClay	0	Carangidae	12	5	Motorised
1841	1137	Pondicherry	31. Jan. 2013	Pondicherry	79.85879	11.92088	13.72	2.67	Gillnet	monogill	46	3	FRP	1	na	0	1	25	10	SandClay	0	Carangidae	12	5	Motorised
1842	1138	Pondicherry	31. Jan. 2013	Pondicherry	79.85683	11.91744	14.26	2.55	Gillnet	multigill	48	5	FRP	1	na	0	1	25	10	SandClay	0	Carangidae	12	5	Motorised
1843	1139	Pondicherry	31. Jan. 2013	Pondicherry	79.85749	11.91384	14.81	2.73	Gillnet	monogill	18	3	FRP	1	na	0	1	25	10	SandClay	0	Carangidae	5	1	Motorised
1844	1140	Pondicherry	31. Jan. 2013	Pondicherry	79.85765	11.91328	15	2.77	Gillnet	monogill	18	4	FRP	1	na	0	1	25	10	SandClay	0	Carangidae	5	1	Motorised
1845	1141	Pondicherry	31. Jan. 2013	Pondicherry	79.85778	11.91251	14.63	2.81	Gillnet	monogill	56	4	FRP	1	na	0	1	25	10	SandClay	0	Acanthuridae	1	1	Motorised
1846	1142	Pondicherry	1. Feb. 2013	Pondicherry	79.8584	11.90588	17.01	2.83	Gillnet	monogill	56	4	FRP	1	na	0	1	25	10	SandClay	0	Acanthuridae	1	1	Motorised
1847	1143	Pondicherry	31. Jan. 2013	Pondicherry	79.85854	11.90492	16.82	2.84	Gillnet	monogill	18	3	FRP	1	na	0	1	25	10	SandClay	0	Acanthuridae	1	1	Motorised
1848	1144	Pondicherry	31. Jan. 2013	Pondicherry	79.85831	11.89985	16.82	2.88	Gillnet	monogill	18	4	FRP	1	na	0	1	25	10	SandClay	0	Acanthuridae	1	1	Motorised
1849	1145	Pondicherry	31. Jan. 2013	Pondicherry	79.85792	11.89699	17.37	2.92	Gillnet	monogill	56	2	Kattumaram	1	na	0	1	20	0	SandClay	0	Siganidae	1	1	Artisanal
1850	1146	Pondicherry	31. Jan. 2013	Pondicherry	79.85806	11.89127	17.74	3.19	Gillnet	monogill	18	4	FRP	1	na	0	1	25	10	SandClay	0	Acanthuridae	1	1	Motorised
1851	1147	Pondicherry	31. Jan. 2013	Pondicherry	79.85693	11.88781	17.74	3.23	Gillnet	monogill	56	4	FRP	1	na	0	1	25	10	SandClay	0	Serranidae	5	1	Motorised
1852	1148	Pondicherry	31. Jan. 2013	Pondicherry	79.85485	11.87536	18.29	3.34	Gillnet	monogill	15	4	FRP	1	na	0	1	25	10	SandClay	0	Serranidae	5	1	Motorised
1853	1149	Pondicherry	31. Jan. 2013	Pondicherry	79.85385	11.87061	18.47	3.37	Gillnet	monogill	18	3	FRP	1	na	0	1	25	10	SandClay	0	Serranidae	5	1	Motorised
1854	1150	Pondicherry	31. Jan. 2013	Pondicherry	79.84489	11.86666	16.46	2.66	Gillnet	monogill	18	4	FRP	1	na	0	1	25	10	SandClay	0	Carangidae	10	1	Motorised
1855	1151	Pondicherry	31. Jan. 2013	Pondicherry	79.84116	11.86731	14.81	2.25	Gillnet	monogill	18	5	FRP	1	na	0	1	25	10	SandClay	0	Carangidae	10	1	Motorised
1856	1152	Pondicherry	31. Jan. 2013	Pondicherry	79.83987	11.86745	14.81	2.11	Gillnet	monogill	56	2	Kattumaram	1	na	0	1	20	0	SandClay	0	Carangidae	10	1	Artisanal
1857	1153	Pondicherry	1. Feb. 2013	Pondicherry	79.83953	11.86752	14.63	2.07	Gillnet	monogill	18	4	FRP	1	na	0	1	25	10	SandClay	0	Carangidae	10	1	Motorised
1858	1154	Pondicherry	31. Jan. 2013	Pondicherry	79.83744	11.86794	13.9	1.84	Gillnet	monogill	56	2	Kattumaram	1	na	0	1	20	0	SandClay	0	Carangidae	10	1	Artisanal
1859	1155	Pondicherry	1. Feb. 2013	Pondicherry	79.83643	11.86783	13.53	1.74	Gillnet	monogill	56	2	Kattumaram	1	na	0	1	20	0	SandClay	0	Carangidae	10	1	Artisanal
1860	1156	Pondicherry	31. Jan. 2013	Pondicherry	79.8357	11.86749	13.35	1.68	Gillnet	monogill	56	2	Kattumaram	1	na	0	1	20	0	SandClay	0	Carangidae	10	1	Artisanal
1861	1157	Pondicherry	31. Jan. 2013	Pondicherry	79.83607	11.86461	14.08	1.83	Gillnet	monogill	56	2	Kattumaram	1	na	0	1	20	0	SandClay	0	Carangidae	10	1	Artisanal
1862	1158	Pondicherry	1. Feb. 2013	Pondicherry	79.83629	11.86291	14.08	1.92	Gillnet	monogill	56	2	Kattumaram	1	na	0	1	20	0	SandClay	0	Carangidae	10	1	Artisanal
1863	1159	Pondicherry	31. Jan. 2013	Pondicherry	79.83633	11.86176	14.45	1.97	Gillnet	monogill	56	3	FRP	1	na	0	1	25	10	SandClay	0	Carangidae	10	1	Motorised
1865	1161	Pondicherry	31. Jan. 2013	Pondicherry	79.8354	11.8539	15	2.2	Gillnet	monogill	18	5	FRP	1	na	0	1	25	10	SandClay	0	Carangidae	10	1	Motorised
1866	1162	Pondicherry	31. Jan. 2013	Pondicherry	79.83504	11.85266	15	2.22	Gillnet	monogill	18	3	FRP	1	na	0	1	25	10	SandClay	0	Carangidae	10	1	Motorised
1867	1163	Pondicherry	31. Jan. 2013	Pondicherry	79.83392	11.85163	14.63	2.14	Gillnet	monogill	18	4	FRP	1	na	0	1	25	10	SandClay	0	Carangidae	10	1	Motorised
1868	1164	Pondicherry	31. Jan. 2013	Pondicherry	79.83087	11.85375	13.9	1.75	Gillnet	monogill	18	3	FRP	1	na	0	1	25	10	SandClay	0	Carangidae	10	1	Motorised
1869	1165	Pondicherry	31. Jan. 2013	Pondicherry	79.82952	11.85599	12.62	1.52	Gillnet	monogill	18	4	FRP	1	na	0	1	25	10	SandClay	0	Carangidae	10	1	Motorised
1870	1166	Pondicherry	31. Jan. 2013	Pondicherry	79.829	11.86039	11.34	1.29	Gillnet	monogill	18	5	FRP	1	na	0	1	25	10	SandClay	0	Carangidae	10	1	Motorised
1871	1167	Pondicherry	31. Jan. 2013	Pondicherry	79.82893	11.86209	11.34	1.21	Gillnet	monogill	18	5	FRP	1	na	0	1	25	10	SandClay	0	Carangidae	10	1	Motorised
1872	1168	Pondicherry	31. Jan. 2013	Pondicherry	79.82886	11.86444	10.97	1.11	Scoopnet	scoopnet	12	6	FRP	1	na	0	1	25	10	SandClay	0	Carangidae	10	1	Motorised
1873	1169	Pondicherry	31. Jan. 2013	Pondicherry	79.82896	11.86668	10.79	1.03	Gillnet	monogill	46	2	Kattumaram	1	na	0	1	20	0	SandClay	0	Clupeidae	2	1	Artisanal
1874	1170	Pondicherry	31. Jan. 2013	Pondicherry	79.83033	11.87985	7.68	0.62	Gillnet	monogill	22	1	Kattumaram	1	na	0	1	20	0	SandClay	0	Clupeidae	7	1	Artisanal
1875	1171	Pondicherry	31. Jan. 2013	Pondicherry	79.83104	11.88599	6.77	0.55	Scoopnet	scoopnet	12	5	FRP	1	na	0	1	25	10	SandClay	0	Clupeidae	7	1	Motorised
1876	1172	Pondicherry	31. Jan. 2013	Pondicherry	79.83126	11.88736	7.5	0.53	Scoopnet	scoopnet	12	5	FRP	1	na	0	1	25	10	SandClay	0	Clupeidae	7	1	Motorised
1877	1173	Pondicherry	31. Jan. 2013	Pondicherry	79.83326	11.84831	7.13	2.2	Scoopnet	scoopnet	12	5	FRP	1	na	0	1	25	10	SandClay	0	Penaeidae	7	1	Motorised
1878	1174	Pondicherry	1. Feb. 2013	Pondicherry	79.83504	11.90598	7.5	0.29	Scoopnet	scoopnet	12	4	FRP	1	na	0	1	25	10	SandClay	0	Penaeidae	7	1	Motorised
1879	1175	Pondicherry	31. Jan. 2013	Pondicherry	79.83539	11.90789	7.32	0.44	Scoopnet	scoopnet	12	6	FRP	1	na	0	1	25	10	SandClay	0	Clupeidae	9	1	Motorised
1880	1176	Pondicherry	31. Jan. 2013	Pondicherry	79.83564	11.90927	7.32	0.55	Gillnet	monogill	56	4	FRP	1	na	0	1	25	10	SandClay	0	Clupeidae	9	1	Motorised
1882	1178	Pondicherry	31. Jan. 2013	Pondicherry	79.83917	11.93089	5.67	0.35	Gillnet	monogill	18	4	FRP	1	na	0	1	25	10	SandClay	0	Clupeidae	9	1	Motorised
1883	1179	Pondicherry	31. Jan. 2013	Pondicherry	79.83944	11.93235	6.95	0.34	Gillnet	monogill	18	5	FRP	1	na	0	1	25	10	SandClay	0	Clupeidae	9	1	Motorised
1884	1180	Pondicherry	25. Jan. 2013	Pondicherry	79.84	11.93655	6.77	0.34	Scoopnet	scoopnet	12	5	FRP	1	na	0	1	25	10	SandClay	0	Clupeidae	9	1	Motorised
1885	1181	Pondicherry	31. Jan. 2013	Pondicherry	79.85098	11.93895	7.68	1.46	Scoopnet	scoopnet	12	5	FRP	1	na	0	1	25	10	SandClay	0	Clupeidae	9	1	Motorised
1886	1182	Pondicherry	31. Jan. 2013	Pondicherry	79.84127	11.93978	6.77	0.4	Gillnet	monogill	22	1	Kattumaram	1	na	0	1	20	0	SandClay	0	Clupeidae	9	1	Artisanal
1887	1183	Pondicherry	31. Jan. 2013	Pondicherry	79.84157	11.9408	7.68	0.44	Gillnet	monogill	22	2	Kattumaram	1	na	0	1	20	0	SandClay	0	Clupeidae	9	1	Artisanal
1888	1184	Pondicherry	31. Jan. 2013	Pondicherry	79.84201	11.94233	8.23	0.48	Gillnet	monogill	22	2	Kattumaram	1	na	0	1	20	0	SandClay	0	Clupeidae	9	1	Artisanal
1889	1185	Pondicherry	31. Jan. 2013	Pondicherry	79.8473	11.94339	8.05	1.03	Gillnet	monogill	22	1	Kattumaram	1	na	0	1	20	0	SandClay	0	Clupeidae	9	1	Artisanal
1890	1186	Pondicherry	31. Jan. 2013	Pondicherry	79.8427	11.94476	8.41	0.51	Gillnet	monogill	22	1	Kattumaram	1	na	0	1	20	0	SandClay	0	Clupeidae	9	1	Artisanal
1891	1187	Pondicherry	1. Feb. 2013	Pondicherry	79.8477	11.94442	8.96	1.05	Gillnet	monogill	46	2	Kattumaram	1	na	0	1	20	0	SandClay	0	Clupeidae	9	1	Artisanal
1892	1188	Pondicherry	1. Feb. 2013	Pondicherry	79.84609	11.94233	9.51	0.92	Gillnet	monogill	46	2	Kattumaram	1	na	0	1	20	0	SandClay	0	Clupeidae	9	1	Artisanal
1893	1189	Pondicherry	1. Feb. 2013	Pondicherry	79.84651	11.94178	9.69	0.97	Gillnet	monogill	46	2	Kattumaram	1	na	0	1	20	0	SandClay	0	Clupeidae	9	1	Artisanal
1894	1190	Pondicherry	1. Feb. 2013	Pondicherry	79.84752	11.94081	10.06	1.08	Gillnet	monogill	46	1	Kattumaram	1	na	0	1	20	0	SandClay	0	Clupeidae	8	1	Artisanal
1895	1191	Pondicherry	1. Feb. 2013	Pondicherry	79.84788	11.94051	10.06	1.13	Gillnet	monogill	46	1	Kattumaram	1	na	0	1	20	0	SandClay	0	Clupeidae	10	1	Artisanal
1896	1192	Pondicherry	1. Feb. 2013	Pondicherry	79.84817	11.94023	10.06	1.15	Gillnet	monogill	46	2	Kattumaram	1	na	0	1	20	0	SandClay	0	Clupeidae	10	1	Artisanal
1897	1193	Pondicherry	1. Feb. 2013	Pondicherry	79.84836	11.94003	10.06	1.17	Gillnet	monogill	46	2	Kattumaram	1	na	0	1	20	0	SandClay	0	Clupeidae	1	1	Artisanal
1898	1194	Pondicherry	1. Feb. 2013	Pondicherry	79.84854	11.93978	10.61	1.19	Gillnet	monogill	46	2	Kattumaram	1	na	0	1	20	0	SandClay	0	Clupeidae	1	1	Artisanal
1899	1195	Pondicherry	3. Feb. 2013	Pondicherry	79.84943	11.93852	11.7	1.3	Gillnet	monogill	46	3	FRP	1	na	0	1	25	10	SandClay	0	Clupeidae	1	1	Motorised
1900	1196	Pondicherry	1. Feb. 2013	Pondicherry	79.85022	11.93724	11.7	1.4	Gillnet	monogill	46	4	FRP	1	na	0	1	25	10	SandClay	0	Leiognathidae	1	1	Motorised
1901	1197	Pondicherry	1. Feb. 2013	Pondicherry	79.85057	11.93653	12.44	1.45	Gillnet	monogill	46	4	FRP	1	na	0	1	25	10	SandClay	0	Clupeidae	2	1	Motorised
1902	1198	Pondicherry	1. Feb. 2013	Pondicherry	79.85213	11.93188	12.44	1.72	Gillnet	monogill	46	4	FRP	1	na	0	1	25	10	SandClay	0	Clupeidae	9	1	Motorised
1903	1199	Pondicherry	1. Feb. 2013	Pondicherry	79.853	11.92936	13.35	1.85	Gillnet	monogill	46	2	FRP	1	na	0	1	25	10	SandClay	0	Clupeidae	9	1	Motorised
1904	1200	Pondicherry	1. Feb. 2013	Pondicherry	79.8546	11.92452	13.35	2.14	Gillnet	monogill	46	2	Kattumaram	1	na	0	1	20	0	SandClay	0	Clupeidae	9	1	Artisanal
1905	1201	Pondicherry	1. Feb. 2013	Pondicherry	79.85505	11.92299	13.9	2.22	Gillnet	monogill	46	2	Kattumaram	1	na	0	1	20	0	SandClay	0	Clupeidae	9	1	Artisanal
1906	1202	Pondicherry	1. Feb. 2013	Pondicherry	79.85562	11.91919	14.81	2.37	Gillnet	monogill	46	1	Kattumaram	1	na	0	1	20	0	SandClay	0	nocatch	9	1	Artisanal
1907	1203	Pondicherry	1. Feb. 2013	Pondicherry	79.8566	11.91379	14.81	2.64	Gillnet	monogill	18	3	FRP	1	na	0	1	25	10	SandClay	0	Clupeidae	9	1	Motorised
1908	1204	Pondicherry	1. Feb. 2013	Pondicherry	79.85666	11.91326	14.45	2.67	Gillnet	monogill	18	3	FRP	1	na	0	1	25	10	SandClay	0	Clupeidae	9	1	Motorised
1909	1205	Pondicherry	1. Feb. 2013	Pondicherry	79.85639	11.90561	15.91	2.61	Gillnet	monogill	18	4	FRP	1	na	0	1	25	10	SandClay	0	Clupeidae	9	1	Motorised
1910	1206	Pondicherry	1. Feb. 2013	Pondicherry	79.85626	11.90445	16.09	2.59	Gillnet	monogill	56	2	Kattumaram	1	na	0	1	20	0	SandClay	0	Clupeidae	9	1	Artisanal
1911	1207	Pondicherry	1. Feb. 2013	Pondicherry	79.857	11.89701	17.19	2.82	Gillnet	monogill	56	2	Kattumaram	1	na	0	1	20	0	SandClay	0	Clupeidae	9	1	Artisanal
1912	1208	Pondicherry	1. Feb. 2013	Pondicherry	79.85693	11.89598	17.37	2.85	Gillnet	monogill	56	2	Kattumaram	1	na	0	1	20	0	SandClay	0	Clupeidae	9	1	Artisanal
1913	1209	Pondicherry	1. Feb. 2013	Pondicherry	79.85687	11.89382	17.19	2.94	Gillnet	monogill	56	2	Kattumaram	1	na	0	1	20	0	SandClay	0	nocatch	9	1	Artisanal
1914	1210	Pondicherry	1. Feb. 2013	Pondicherry	79.85697	11.89065	17.74	3.12	Gillnet	monogill	56	4	FRP	1	na	0	1	25	10	SandClay	0	Clupeidae	9	1	Motorised
1915	1211	Pondicherry	1. Feb. 2013	Pondicherry	79.85384	11.8857	17.19	2.97	Gillnet	monogill	56	4	FRP	1	na	0	1	25	10	SandClay	0	Clupeidae	9	1	Motorised
1916	1212	Pondicherry	1. Feb. 2013	Pondicherry	79.85036	11.87694	17.01	2.82	Gillnet	monogill	18	5	FRP	1	na	0	1	25	10	SandClay	0	Scombridae	6	1	Motorised
1917	1213	Pondicherry	1. Feb. 2013	Pondicherry	79.8503	11.87677	16.82	2.82	Gillnet	monogill	18	4	FRP	1	na	0	1	25	10	SandClay	0	Clupeidae	1	1	Motorised
1918	1214	Pondicherry	1. Feb. 2013	Pondicherry	79.85017	11.87645	17.19	2.81	Gillnet	monogill	18	4	FRP	1	na	0	1	25	10	SandClay	0	Clupeidae	1	1	Motorised
1919	1215	Pondicherry	1. Feb. 2013	Pondicherry	79.84989	11.87606	16.82	2.79	Gillnet	monogill	18	4	FRP	1	na	0	1	25	10	SandClay	0	Scombridae	1	1	Motorised
1920	1216	Pondicherry	1. Feb. 2013	Pondicherry	79.84922	11.87545	17.01	2.74	Gillnet	monogill	56	2	Kattumaram	1	na	0	1	20	0	SandClay	0	Clupeidae	2	1	Artisanal
1921	1217	Pondicherry	1. Feb. 2013	Pondicherry	79.84796	11.87448	16.64	2.63	Gillnet	monogill	56	2	Kattumaram	1	na	0	1	20	0	SandClay	0	Clupeidae	2	1	Artisanal
1922	1218	Pondicherry	1. Feb. 2013	Pondicherry	79.84557	11.87272	15.73	2.44	Gillnet	monogill	56	2	Kattumaram	1	na	0	1	20	0	SandClay	0	Clupeidae	2	1	Artisanal
1923	1219	Pondicherry	1. Feb. 2013	Pondicherry	79.84054	11.86916	14.63	2.11	Gillnet	monogill	56	3	FRP	1	na	0	1	25	10	SandClay	0	Clupeidae	2	1	Motorised
1924	1220	Pondicherry	1. Feb. 2013	Pondicherry	79.83972	11.8686	14.45	2.05	Gillnet	monogill	56	2	Kattumaram	1	na	0	1	20	0	SandClay	0	Scombridae	2	1	Artisanal
1925	1221	Pondicherry	1. Feb. 2013	Pondicherry	79.83937	11.86841	14.26	2.02	Gillnet	monogill	56	2	Kattumaram	1	na	0	1	20	0	SandClay	0	Scombridae	2	1	Artisanal
1926	1222	Pondicherry	1. Feb. 2013	Pondicherry	79.83875	11.86759	14.08	1.99	Gillnet	monogill	56	2	Kattumaram	1	na	0	1	20	0	SandClay	0	Scombridae	2	1	Artisanal
1927	1223	Pondicherry	1. Feb. 2013	Pondicherry	79.83831	11.86617	14.26	2	Gillnet	monogill	56	2	Kattumaram	1	na	0	1	20	0	SandClay	0	Clupeidae	7	1	Artisanal
1928	1224	Pondicherry	1. Feb. 2013	Pondicherry	79.83829	11.86607	14.08	2	Gillnet	monogill	56	2	Kattumaram	1	na	0	1	20	0	SandClay	0	Clupeidae	7	1	Artisanal
1929	1225	Pondicherry	1. Feb. 2013	Pondicherry	79.83819	11.85576	13.9	2.41	Gillnet	monogill	56	2	Kattumaram	1	na	0	1	20	0	SandClay	0	Clupeidae	7	1	Artisanal
1930	1226	Pondicherry	1. Feb. 2013	Pondicherry	79.83562	11.86233	14.08	1.88	Gillnet	monogill	56	2	Kattumaram	1	na	0	1	20	0	SandClay	0	nocatch	7	1	Artisanal
1931	1227	Pondicherry	1. Feb. 2013	Pondicherry	79.83524	11.86219	14.08	1.84	Gillnet	monogill	56	2	Kattumaram	1	na	0	1	20	0	SandClay	0	Clupeidae	9	1	Artisanal
1932	1228	Pondicherry	1. Feb. 2013	Pondicherry	79.83267	11.86376	12.07	1.52	Gillnet	monogill	56	2	Kattumaram	1	na	0	1	20	0	SandClay	0	Scombridae	7	1	Artisanal
1933	1229	Pondicherry	1. Feb. 2013	Pondicherry	79.83233	11.86385	12.25	1.48	Gillnet	monogill	56	2	Kattumaram	1	na	0	1	20	0	SandClay	0	Scombridae	7	1	Artisanal
1934	1230	Pondicherry	1. Feb. 2013	Pondicherry	79.8299	11.86015	11.89	1.39	Gillnet	monogill	18	3	FRP	1	na	0	1	25	10	SandClay	0	Scombridae	7	1	Motorised
1935	1231	Pondicherry	1. Feb. 2013	Pondicherry	79.83028	11.86543	10.97	1.21	Gillnet	monogill	18	4	FRP	1	na	0	1	25	10	SandClay	0	Scombridae	7	1	Motorised
1936	1232	Pondicherry	1. Feb. 2013	Pondicherry	79.83054	11.8694	10.42	1.08	Gillnet	monogill	22	1	Kattumaram	1	na	0	1	20	0	SandClay	0	Scombridae	7	1	Artisanal
1937	1233	Pondicherry	1. Feb. 2013	Pondicherry	79.83089	11.87675	8.6	0.79	Gillnet	monogill	22	2	Kattumaram	1	na	0	1	20	0	SandClay	0	Scombridae	7	1	Artisanal
1938	1234	Pondicherry	1. Feb. 2013	Pondicherry	79.83115	11.88033	8.6	0.7	Gillnet	monogill	46	2	Kattumaram	1	na	0	1	20	0	SandClay	0	Scombridae	7	1	Artisanal
1939	1235	Pondicherry	1. Feb. 2013	Pondicherry	79.83115	11.88077	8.6	0.69	Gillnet	multigill	44	2	Kattumaram	1	na	0	1	20	0	SandClay	0	Scombridae	7	1	Artisanal
1940	1236	Pondicherry	1. Feb. 2013	Pondicherry	79.83141	11.88342	8.6	0.65	Gillnet	multigill	44	1	Kattumaram	1	na	0	1	20	0	SandClay	0	Scombridae	7	1	Artisanal
1941	1237	Pondicherry	1. Feb. 2013	Pondicherry	79.83178	11.88506	8.6	0.65	Gillnet	multigill	44	2	Kattumaram	1	na	0	1	20	0	SandClay	0	Scombridae	7	1	Artisanal
1942	1238	Pondicherry	1. Feb. 2013	Pondicherry	79.83224	11.88847	8.6	0.6	Gillnet	multigill	44	2	Kattumaram	1	na	0	1	20	0	SandClay	0	Scombridae	7	1	Artisanal
1943	1239	Pondicherry	1. Feb. 2013	Pondicherry	79.83252	11.89145	8.6	0.56	Gillnet	multigill	44	2	Kattumaram	1	na	0	1	20	0	SandClay	0	Clupeidae	7	1	Artisanal
1944	1240	Pondicherry	1. Feb. 2013	Pondicherry	79.83279	11.89303	8.6	0.54	Gillnet	multigill	44	2	Kattumaram	1	na	0	1	20	0	SandClay	0	Clupeidae	7	1	Artisanal
1945	1241	Pondicherry	1. Feb. 2013	Pondicherry	79.83287	11.89373	8.6	0.53	Gillnet	multigill	44	2	Kattumaram	1	na	0	1	20	0	SandClay	0	Clupeidae	7	1	Artisanal
1946	1242	Pondicherry	1. Feb. 2013	Pondicherry	79.83356	11.89799	8.6	0.47	Gillnet	multigill	44	2	Kattumaram	1	na	0	1	20	0	SandClay	0	Clupeidae	7	1	Artisanal
1947	1243	Pondicherry	1. Feb. 2013	Pondicherry	79.83462	11.90562	8.6	0.24	Gillnet	monogill	22	1	Kattumaram	1	na	0	1	20	0	SandClay	0	Clupeidae	7	1	Artisanal
1948	1244	Pondicherry	1. Feb. 2013	Pondicherry	79.83618	11.9144	8.23	0.54	Scoopnet	scoopnet	12	5	FRP	1	na	0	1	25	10	SandClay	0	Clupeidae	7	1	Motorised
1949	1245	Pondicherry	1. Feb. 2013	Pondicherry	79.83633	11.91531	8.23	0.51	Scoopnet	scoopnet	12	5	FRP	1	na	0	1	25	10	SandClay	0	Clupeidae	7	1	Motorised
1950	1246	Pondicherry	1. Feb. 2013	Pondicherry	79.83695	11.92147	8.05	0.35	Scoopnet	scoopnet	12	5	FRP	1	na	0	1	25	10	SandClay	0	Clupeidae	7	1	Motorised
1951	1247	Pondicherry	1. Feb. 2013	Pondicherry	79.83739	11.93173	8.05	0.13	Scoopnet	scoopnet	12	6	FRP	1	na	0	1	25	10	SandClay	0	Clupeidae	7	1	Motorised
1952	1248	Cuddalore	4. Feb. 2013	Cuddalore	79.77887	11.51524	5.12	0.46	Gillnet	monogill	56	4	FRP	1	na	0	1	25	10	SandClay	0	Clupeidae	7	1	Motorised
1953	1249	Cuddalore	4. Feb. 2013	Cuddalore	79.78894	11.51766	8.23	1.54	Gillnet	monogill	56	5	FRP	1	na	0	1	25	10	SandClay	0	Clupeidae	7	1	Motorised
1954	1250	Cuddalore	4. Feb. 2013	Cuddalore	79.78887	11.52079	10.61	1.7	Gillnet	monogill	56	4	FRP	1	na	0	1	25	10	SandClay	0	Clupeidae	7	1	Motorised
1955	1251	Cuddalore	4. Feb. 2013	Cuddalore	79.79414	11.51941	11.52	2.13	Gillnet	monogill	56	4	FRP	1	na	0	1	25	10	SandClay	0	Clupeidae	7	1	Motorised
1956	1252	Cuddalore	4. Feb. 2013	Cuddalore	79.80111	11.51726	12.98	2.77	Gillnet	monogill	56	4	FRP	1	na	0	1	25	10	SandClay	0	Clupeidae	7	1	Motorised
1957	1253	Cuddalore	4. Feb. 2013	Cuddalore	79.81482	11.51131	16.64	3.99	Gillnet	monogill	56	5	FRP	1	na	0	1	25	10	SandClay	0	Clupeidae	7	1	Motorised
1958	1254	Cuddalore	4. Feb. 2013	Cuddalore	79.81935	11.50883	17.74	4.39	Gillnet	monogill	56	4	FRP	1	na	0	1	25	10	SandClay	0	Clupeidae	7	1	Motorised
1959	1255	Cuddalore	4. Feb. 2013	Cuddalore	79.83237	11.50511	22.13	5.65	Gillnet	monogill	56	4	FRP	1	na	0	1	25	10	SandClay	0	Clupeidae	7	1	Motorised
1960	1256	Cuddalore	4. Feb. 2013	Cuddalore	79.83923	11.50075	23.41	6.2	Gillnet	monogill	56	4	FRP	1	na	0	1	25	10	SandClay	0	Clupeidae	7	1	Motorised
1961	1257	Cuddalore	4. Feb. 2013	Cuddalore	79.84153	11.49947	23.77	6.35	Gillnet	monogill	56	4	FRP	1	na	0	1	25	10	SandClay	0	Clupeidae	7	1	Motorised
1962	1258	Cuddalore	4. Feb. 2013	Cuddalore	79.84258	11.49905	24.14	6.43	Gillnet	monogill	56	4	FRP	1	na	0	1	25	10	SandClay	0	Clupeidae	7	1	Motorised
1963	1259	Cuddalore	4. Feb. 2013	Cuddalore	79.84402	11.49857	24.51	6.55	Gillnet	monogill	56	4	FRP	1	na	0	1	25	10	SandClay	0	Clupeidae	7	1	Motorised
1964	1260	Cuddalore	4. Feb. 2013	Cuddalore	79.84753	11.49684	25.6	6.8	Gillnet	monogill	56	5	FRP	1	na	0	1	25	10	SandClay	0	Clupeidae	7	1	Motorised
1965	1261	Cuddalore	4. Feb. 2013	Cuddalore	79.84835	11.49653	25.97	6.87	Gillnet	monogill	56	4	FRP	1	na	0	1	25	10	SandClay	0	Clupeidae	7	1	Motorised
1966	1262	Cuddalore	4. Feb. 2013	Cuddalore	79.85295	11.49508	27.61	7.21	Gillnet	monogill	56	5	FRP	1	na	0	1	25	10	SandClay	0	Clupeidae	7	1	Motorised
1967	1263	Cuddalore	4. Feb. 2013	Cuddalore	79.8559	11.49382	28.53	7.42	Gillnet	monogill	56	5	FRP	1	na	0	1	25	10	SandClay	0	Clupeidae	7	1	Motorised
1968	1264	Cuddalore	4. Feb. 2013	Cuddalore	79.85646	11.79359	28.71	6.32	Gillnet	monogill	56	4	FRP	1	na	0	1	25	10	SandClay	0	Clupeidae	7	1	Motorised
1969	1265	Cuddalore	4. Feb. 2013	Cuddalore	79.8576	11.49356	28.35	7.56	Gillnet	monogill	56	4	FRP	1	na	0	1	25	10	SandClay	0	Clupeidae	7	1	Motorised
1970	1266	Cuddalore	4. Feb. 2013	Cuddalore	79.85781	11.49377	28.53	7.59	Gillnet	monogill	56	4	FRP	1	na	0	1	25	10	SandClay	0	nocatch	7	1	Motorised
1971	1267	Cuddalore	4. Feb. 2013	Cuddalore	79.85793	11.49401	28.9	7.62	Gillnet	monogill	56	5	FRP	1	na	0	1	25	10	SandClay	0	nocatch	7	1	Motorised
1972	968	Villupuram	26. Jan. 2013	Villupuram	79.89272	12.00026	16.64	3.77	Gillnet	monogill	56	3	FRP	1	na	0	1	25	10	SandClay	0	Scombridae	7	1	Motorised
1973	1268	Cuddalore	4. Feb. 2013	Cuddalore	79.85796	11.49444	28.9	7.64	Gillnet	monogill	56	5	FRP	1	na	0	1	25	10	SandClay	0	Scombridae	7	1	Motorised
1974	1269	Cuddalore	4. Feb. 2013	Cuddalore	79.85788	11.49478	28.9	7.66	Gillnet	monogill	56	4	FRP	1	na	0	1	25	10	SandClay	0	Scombridae	7	1	Motorised
1975	1270	Cuddalore	5. Feb. 2013	Cuddalore	79.85784	11.49511	29.08	7.67	Gillnet	monogill	56	4	FRP	1	na	0	1	25	10	SandClay	0	Scombridae	7	1	Motorised
1976	1271	Cuddalore	4. Feb. 2013	Cuddalore	79.85778	11.49563	29.26	7.69	Gillnet	monogill	56	4	FRP	1	na	0	1	25	10	SandClay	0	Scombridae	7	1	Motorised
1977	1272	Cuddalore	4. Feb. 2013	Cuddalore	79.85772	11.49619	29.26	7.72	Gillnet	monogill	56	4	FRP	1	na	0	1	25	10	SandClay	0	Scombridae	7	1	Motorised
1978	1273	Cuddalore	4. Feb. 2013	Cuddalore	79.85766	11.49658	29.08	7.74	Gillnet	monogill	56	4	FRP	1	na	0	1	25	10	SandClay	0	Clupeidae	5	1	Motorised
1979	1274	Cuddalore	4. Feb. 2013	Cuddalore	79.85764	11.49685	28.9	7.75	Ringseine	ring	60	25	FRP	5	frp	0	5	25	10	SandClay	0	Clupeidae	5	1	Motorised
1980	1275	Cuddalore	4. Feb. 2013	Cuddalore	79.85758	11.49718	28.9	7.77	Gillnet	monogill	56	5	FRP	1	na	0	1	25	10	SandClay	0	Clupeidae	5	1	Motorised
1981	1276	Cuddalore	4. Feb. 2013	Cuddalore	79.85746	11.49777	28.9	7.79	Gillnet	monogill	56	4	FRP	1	na	0	1	25	10	SandClay	0	Clupeidae	5	1	Motorised
1982	1277	Cuddalore	4. Feb. 2013	Cuddalore	79.85719	11.50045	28.9	7.92	Gillnet	monogill	56	4	FRP	1	na	0	1	25	10	SandClay	0	Clupeidae	5	1	Motorised
1983	1278	Cuddalore	4. Feb. 2013	Cuddalore	79.85682	11.50242	29.26	7.99	Gillnet	monogill	56	5	FRP	1	na	0	1	25	10	SandClay	0	Clupeidae	5	1	Motorised
1984	1279	Cuddalore	4. Feb. 2013	Cuddalore	79.8568	11.50261	28.71	7.99	Gillnet	monogill	56	5	FRP	1	na	0	1	25	10	SandClay	0	Scombridae	6	1	Motorised
1985	1280	Cuddalore	4. Feb. 2013	Cuddalore	79.85664	11.50315	29.08	8	Ringseine	ring	56	23	FRP	5	frp	0	5	25	10	SandClay	0	Scombridae	6	1	Motorised
1986	1281	Cuddalore	4. Feb. 2013	Cuddalore	79.85648	11.50349	28.71	8	Gillnet	monogill	56	4	FRP	1	na	0	1	25	10	SandClay	0	Scombridae	6	1	Motorised
1987	1282	Cuddalore	4. Feb. 2013	Cuddalore	79.85625	11.50423	28.71	8.02	Gillnet	monogill	56	4	FRP	1	na	0	1	25	10	SandClay	0	Scombridae	6	1	Motorised
1988	1283	Cuddalore	4. Feb. 2013	Cuddalore	79.85541	11.50574	28.9	8.01	Gillnet	monogill	56	5	FRP	1	na	0	1	25	10	SandClay	0	Scombridae	6	1	Motorised
1989	1284	Cuddalore	4. Feb. 2013	Cuddalore	79.85503	11.50614	28.53	8	Gillnet	monogill	56	4	FRP	1	na	0	1	25	10	SandClay	0	Scombridae	6	1	Motorised
1990	1285	Cuddalore	4. Feb. 2013	Cuddalore	79.8548	11.5064	28.35	7.99	Gillnet	monogill	56	5	FRP	1	na	0	1	25	10	SandClay	0	Scombridae	6	1	Motorised
1991	1286	Cuddalore	4. Feb. 2013	Cuddalore	79.85448	11.50683	28.16	7.98	Gillnet	monogill	56	5	FRP	1	na	0	1	25	10	SandClay	0	Scombridae	6	1	Motorised
1992	1287	Cuddalore	4. Feb. 2013	Cuddalore	79.85425	11.50722	28.16	7.98	Gillnet	monogill	56	4	FRP	1	na	0	1	25	10	SandClay	0	Scombridae	6	1	Motorised
1993	1289	Cuddalore	4. Feb. 2013	Cuddalore	79.85378	11.50783	28.16	7.96	Gillnet	monogill	56	5	FRP	1	na	0	1	25	10	SandClay	0	Scombridae	6	1	Motorised
1994	1290	Cuddalore	4. Feb. 2013	Cuddalore	79.85338	11.50862	28.16	7.95	Gillnet	monogill	56	4	FRP	1	na	0	1	25	10	SandClay	0	Scombridae	6	1	Motorised
1995	1291	Cuddalore	4. Feb. 2013	Cuddalore	79.85312	11.50912	27.98	7.94	Gillnet	monogill	56	5	FRP	1	na	0	1	25	10	SandClay	0	Scombridae	6	1	Motorised
1996	1292	Cuddalore	4. Feb. 2013	Cuddalore	79.85246	11.51066	27.43	7.92	Gillnet	monogill	56	5	FRP	1	na	0	1	25	10	SandClay	0	Scombridae	6	1	Motorised
1997	1293	Cuddalore	4. Feb. 2013	Cuddalore	79.85237	11.5709	27.61	10.27	Gillnet	monogill	56	4	FRP	1	na	0	1	25	10	SandClay	0	Scombridae	6	1	Motorised
1998	1294	Cuddalore	4. Feb. 2013	Cuddalore	79.85172	11.51205	28.16	7.89	Gillnet	monogill	56	4	FRP	1	na	0	1	25	10	SandClay	0	Scombridae	1	1	Motorised
1999	1295	Cuddalore	4. Feb. 2013	Cuddalore	79.85032	11.51361	27.61	7.78	Gillnet	monogill	56	4	FRP	1	na	0	1	25	10	SandClay	0	Scombridae	7	7	Motorised
2000	1296	Cuddalore	4. Feb. 2013	Cuddalore	79.84877	11.51535	26.7	7.67	Gillnet	monogill	56	5	FRP	1	na	0	1	25	10	SandClay	0	nocatch	7	7	Motorised
2001	1297	Cuddalore	4. Feb. 2013	Cuddalore	79.84848	11.51549	26.52	7.65	Gillnet	monogill	56	4	FRP	1	na	0	1	25	10	SandClay	0	Scombridae	7	7	Motorised
2002	1298	Cuddalore	4. Feb. 2013	Cuddalore	79.84768	11.5159	25.97	7.57	Gillnet	monogill	56	5	FRP	1	na	0	1	25	10	SandClay	0	Scombridae	7	7	Motorised
2003	1299	Cuddalore	4. Feb. 2013	Cuddalore	79.84715	11.51614	25.6	7.52	Gillnet	monogill	56	4	FRP	1	na	0	1	25	10	SandClay	0	Scombridae	7	7	Motorised
2004	1300	Cuddalore	4. Feb. 2013	Cuddalore	79.84659	11.51635	25.79	7.47	Gillnet	monogill	56	4	FRP	1	na	0	1	25	10	SandClay	0	Scombridae	7	7	Motorised
2005	1301	Cuddalore	4. Feb. 2013	Cuddalore	79.8459	11.51661	25.24	7.41	Gillnet	monogill	56	3	FRP	1	na	0	1	25	10	SandClay	0	Scombridae	7	7	Motorised
2006	1302	Cuddalore	4. Feb. 2013	Cuddalore	79.84319	11.51913	24.69	7.2	Gillnet	monogill	56	3	FRP	1	na	0	1	25	10	SandClay	0	nocatch	7	7	Motorised
2007	1303	Cuddalore	4. Feb. 2013	Cuddalore	79.842	11.51992	24.69	7.1	Gillnet	monogill	56	5	FRP	1	na	0	1	25	10	SandClay	0	Scombridae	7	7	Motorised
2008	1304	Cuddalore	4. Feb. 2013	Cuddalore	79.84168	11.5201	25.24	7.08	Gillnet	monogill	56	4	FRP	1	na	0	1	25	10	SandClay	0	Scombridae	2	1	Motorised
2009	1305	Cuddalore	4. Feb. 2013	Cuddalore	79.83988	11.521	23.96	6.92	Gillnet	monogill	56	4	FRP	1	na	0	1	25	10	SandClay	0	Carangidae	2	1	Motorised
2010	1306	Cuddalore	4. Feb. 2013	Cuddalore	79.83839	11.52143	23.59	6.79	Gillnet	monogill	56	4	FRP	1	na	0	1	25	10	SandClay	0	Carangidae	7	1	Motorised
2011	1307	Cuddalore	4. Feb. 2013	Cuddalore	79.82793	11.52619	21.76	5.85	Gillnet	monogill	56	4	FRP	1	na	0	1	25	10	SandClay	0	Carangidae	7	1	Motorised
2012	1308	Cuddalore	4. Feb. 2013	Cuddalore	79.82568	11.52741	20.85	5.66	Gillnet	monogill	56	5	FRP	1	na	0	1	25	10	SandClay	0	Carangidae	7	1	Motorised
2013	1309	Cuddalore	4. Feb. 2013	Cuddalore	79.82405	11.52844	20.85	5.53	Gillnet	monogill	18	3	FRP	1	na	0	1	25	10	SandClay	0	Carangidae	7	1	Motorised
2014	1310	Cuddalore	4. Feb. 2013	Cuddalore	79.82293	11.52906	20.12	5.44	Gillnet	monogill	18	4	FRP	1	na	0	1	25	10	SandClay	0	Carangidae	7	1	Motorised
2015	1311	Cuddalore	4. Feb. 2013	Cuddalore	79.82261	11.52918	20.48	5.41	Gillnet	monogill	18	4	FRP	1	na	0	1	25	10	SandClay	0	Carangidae	7	1	Motorised
2016	1312	Cuddalore	30. Jan. 2013	Cuddalore	79.82139	11.52941	19.75	5.3	Gillnet	monogill	18	3	FRP	1	na	0	1	25	10	SandClay	0	Carangidae	7	1	Motorised
2017	1313	Cuddalore	4. Feb. 2013	Cuddalore	79.82066	11.52949	19.75	5.23	Gillnet	monogill	18	3	FRP	1	na	0	1	25	10	SandClay	0	Carangidae	7	1	Motorised
2018	1314	Cuddalore	4. Feb. 2013	Cuddalore	79.81819	11.53008	19.2	5.01	Gillnet	monogill	18	4	FRP	1	na	0	1	25	10	SandClay	0	Carangidae	7	1	Motorised
2019	1315	Cuddalore	4. Feb. 2013	Cuddalore	79.81668	11.53043	18.65	4.88	Gillnet	monogill	18	3	FRP	1	na	0	1	25	10	SandClay	0	Scombridae	7	1	Motorised
2020	1316	Cuddalore	4. Feb. 2013	Cuddalore	79.81559	11.53075	17.92	4.78	Gillnet	monogill	18	4	FRP	1	na	0	1	25	10	SandClay	0	Carangidae	2	1	Motorised
2021	1317	Cuddalore	4. Feb. 2013	Cuddalore	79.813	11.53102	17.37	4.55	Gillnet	monogill	18	4	FRP	1	na	0	1	25	10	SandClay	0	Carangidae	2	1	Motorised
2023	1319	Cuddalore	4. Feb. 2013	Cuddalore	79.80985	11.53148	16.46	4.27	Gillnet	monogill	18	3	FRP	1	na	0	1	25	10	SandClay	0	Carangidae	2	1	Motorised
2024	1320	Cuddalore	5. Feb. 2013	Cuddalore	79.80889	11.53158	16.09	4.19	Gillnet	monogill	18	4	FRP	1	na	0	1	25	10	SandClay	0	Mugilidae	2	1	Motorised
2025	1321	Cuddalore	4. Feb. 2013	Cuddalore	79.80827	11.53165	16.46	4.13	Gillnet	monogill	18	3	FRP	1	na	0	1	25	10	SandClay	0	Carangidae	2	1	Motorised
2026	1322	Cuddalore	4. Feb. 2013	Cuddalore	79.80778	11.53166	16.09	4.09	Gillnet	monogill	18	4	FRP	1	na	0	1	25	10	SandClay	0	Carangidae	2	1	Motorised
2027	1323	Cuddalore	4. Feb. 2013	Cuddalore	79.80632	11.53185	15.73	3.96	Gillnet	monogill	18	5	FRP	1	na	0	1	25	10	SandClay	0	Carangidae	2	1	Motorised
2028	1324	Cuddalore	4. Feb. 2013	Cuddalore	79.80472	11.53224	15.18	3.84	Gillnet	monogill	18	4	FRP	1	na	0	1	25	10	SandClay	0	Carangidae	2	1	Motorised
2029	1325	Cuddalore	4. Feb. 2013	Cuddalore	79.80292	11.53252	14.81	3.7	Gillnet	monogill	18	4	FRP	1	na	0	1	25	10	SandClay	0	Carangidae	2	1	Motorised
2030	1326	Cuddalore	4. Feb. 2013	Cuddalore	79.80167	11.53264	14.26	3.6	Gillnet	monogill	18	4	FRP	1	na	0	1	25	10	SandClay	0	Scombridae	5	1	Motorised
2031	1327	Cuddalore	4. Feb. 2013	Cuddalore	79.80001	11.533	13.9	3.49	Gillnet	monogill	18	4	FRP	1	na	0	1	25	10	SandClay	0	Scombridae	5	1	Motorised
2032	1328	Cuddalore	6. Feb. 2013	Cuddalore	79.79857	11.53317	13.35	3.38	Scoopnet	scoopnet	12	6	FRP	1	na	0	1	25	10	SandClay	0	Scombridae	5	1	Motorised
2033	1329	Cuddalore	4. Feb. 2013	Cuddalore	79.78983	11.52498	10.61	2.07	Scoopnet	scoopnet	12	5	FRP	1	na	0	1	25	10	SandClay	0	nocatch	5	1	Motorised
2034	1330	Cuddalore	4. Feb. 2013	Cuddalore	79.936	11.52418	10.61	16.68	Scoopnet	scoopnet	12	6	FRP	1	na	0	1	25	10	SandClay	0	nocatch	5	1	Motorised
2035	1331	Cuddalore	4. Feb. 2013	Cuddalore	79.78878	11.52322	10.42	1.85	Scoopnet	scoopnet	12	6	FRP	1	na	0	1	25	10	SandClay	0	nocatch	5	1	Motorised
2036	1332	Cuddalore	4. Feb. 2013	Cuddalore	79.78846	11.52248	10.06	1.78	Scoopnet	scoopnet	12	5	FRP	1	na	0	1	25	10	SandClay	0	nocatch	5	1	Motorised
2037	1333	Cuddalore	4. Feb. 2013	Cuddalore	79.78796	11.52138	10.06	1.66	Scoopnet	scoopnet	12	5	FRP	1	na	0	1	25	10	SandClay	0	Scombridae	5	1	Motorised
2038	1334	Cuddalore	5. Feb. 2013	Cuddalore	79.78766	11.52074	10.24	1.59	Scoopnet	scoopnet	12	5	FRP	1	na	0	1	25	10	SandClay	0	Scombridae	6	1	Motorised
2039	1335	Cuddalore	4. Feb. 2013	Cuddalore	79.78741	11.52026	9.69	1.54	Scoopnet	scoopnet	12	5	FRP	1	na	0	1	25	10	SandClay	0	Scombridae	6	1	Motorised
[truncated: 1,428 more rows]
